# Supplementary material for: 4-(1-Adamantylmeth­yl)-N-(2-chloro-9-isopropyl-9H-purin-6-yl)aniline
Source: Acta Crystallogr Sect E Struct Rep Online. 2009 Jun 24;65(Pt 7):o1676. doi: 10.1107/S1600536809023629 (PMC2969425; doi:10.1107/S1600536809023629)
Supplement: Supplementary file 1 [file e-65-o1676-sup1.cif]

##############################################################################
###                                                                        ###
###        Electronic paper (Acta Crystallographica Section E)             ###
###                                                                        ###
##############################################################################
#                                                                            #
# This CIF contains the data in a paper accepted for publication in Acta     #
# Crystallographica Section E. It conforms to the requirements of Notes      #
# for Authors for Section E, and has been peer reviewed under the auspices   #
# of the IUCr Commission on Journals.                                        #
#                                                                            #
# Full details of the Crystallographic Information File format               #
# are given in the paper "The Crystallographic Information File (CIF):       #
# a New Standard Archive File for Crystallography" by S. R. Hall, F. H.      #
# Allen and I. D. Brown [Acta Cryst. (1991), A47, 655-685].                  #
#                                                                            #
# The current version of the core CIF dictionary is obtainable from          #
# ftp://ftp.iucr.org/pub/cif_core.dic. The current version number is 2.4.    #
#                                                                            #
# Software is freely available for graphical display of the structure(s) in  #
# this CIF.  For information consult the CIF home page http://www.iucr.org/  #
# cif/home.html                                                              #
#                                                                            #
# This file may be used for bona fide research purposes within the           #
# scientific community so long as proper attribution is given to the journal # 
# article from which it was obtained.                                        #
#                                                                            #
##############################################################################
                                             
data_global
_audit_creation_method     SHELXL-97
_journal_data_validation_number     ?
_journal_date_recd_electronic     2009-06-15
_journal_date_accepted     2009-06-19
_journal_name_full     'Acta Crystallographica, Section E'
_journal_year     2009
_journal_volume     65
_journal_issue      7
_journal_page_first     o1676
_journal_page_last     o1676
_journal_paper_category     QO
_journal_coeditor_code     IM2124
_publ_contact_author_name     ' Robert V\'icha'
_publ_contact_author_address
;
 Department of Chemistry
 Faculty of Technology
 Tomas Bata University in Zlin
 Nam. T. G. Masaryka 275
 Zlin,762 72, Czech Republic.
;
_publ_contact_author_email     rvicha@ft.utb.cz
_publ_contact_author_fax     '+420 576 031 560'
_publ_contact_author_phone     '+420 576 031 103'
_publ_section_title
;\
4-(1-Adamantylmethyl)-<i>N</i>-(2-chloro-9-isopropyl-9<i>H</i>-purin-6-yl)\
aniline
;
loop_
    _publ_author_name
    _publ_author_footnote
    _publ_author_address
    'Rouchal, Michal' .
;
Department of Chemistry
Faculty of Technology
Tomas Bata University in Zlin
N\'am. T. G. Masaryka 275
Zl\'in, 762 72, Czech Republic
;
    'Ne\<cas, Marek' .
;
Department of Chemistry
Faculty of Science
Masaryk University in Brno
Kamenice 5
Brno-Bohunice, 625 00, Czech Republic
;
    'V\'icha, Robert' .
;
Department of Chemistry
Faculty of Technology
Tomas Bata University in Zlin
N\'am. T. G. Masaryka 275
Zl\'in, 762 72, Czech Republic
;
data_I
_chemical_name_systematic
;
4-(1-Adamantylmethyl)-<i>N</i>-(2-chloro-9-isopropyl-9<i>H</i>-purin-
6-yl)aniline
;
_chemical_name_common     ?
_chemical_formula_moiety     'C25 H30 Cl N5'
_chemical_formula_sum     'C25 H30 Cl N5'
_chemical_formula_iupac     'C25 H30 Cl N5'
_chemical_formula_weight     435.99
_chemical_melting_point     455
_symmetry_cell_setting     triclinic
_symmetry_space_group_name_H-M     'P -1'
_symmetry_space_group_name_Hall     '-P 1'
loop_
    _symmetry_equiv_pos_as_xyz
    'x, y, z'
    '-x, -y, -z'
_cell_length_a     11.7310(10)
_cell_length_b     13.4210(10)
_cell_length_c     15.5310(10)
_cell_angle_alpha     72.002(7)
_cell_angle_beta     81.912(7)
_cell_angle_gamma     79.688(7)
_cell_volume     2278.4(3)
_cell_formula_units_Z     4
_cell_measurement_reflns_used     7983
_cell_measurement_theta_min     2.77
_cell_measurement_theta_max     25.00
_cell_measurement_temperature     120(2)
_exptl_crystal_description     'plate'
_exptl_crystal_colour     'colourless'
_exptl_crystal_size_max     0.20
_exptl_crystal_size_mid     0.20
_exptl_crystal_size_min     0.10
_exptl_crystal_density_diffrn     1.271
_exptl_crystal_density_meas     ?
_exptl_crystal_density_method     'not measured'
_exptl_crystal_F_000     928
_exptl_absorpt_coefficient_mu     0.190
_exptl_absorpt_correction_type     multi-scan
_exptl_absorpt_process_details
                               '(<i>CrysAlis RED</i>; Oxford Diffraction, 2006)'
_exptl_absorpt_correction_T_min     0.9621
_exptl_absorpt_correction_T_max     0.9805
_exptl_special_details
;
;
_diffrn_ambient_temperature     120(2)
_diffrn_radiation_type     MoK\a
_diffrn_radiation_wavelength     0.71073
_diffrn_radiation_source     'fine-focus sealed tube'
_diffrn_radiation_monochromator     graphite
_diffrn_measurement_device_type     'Kuma KM-4-CCD'
_diffrn_measurement_method     \w
_diffrn_detector_area_resol_mean     0.06
_diffrn_reflns_number     17173
_diffrn_reflns_av_R_equivalents     0.0296
_diffrn_reflns_av_sigmaI/netI     0.1037
_diffrn_reflns_theta_min     2.77
_diffrn_reflns_theta_max     25.00
_diffrn_reflns_theta_full     25.00
_diffrn_measured_fraction_theta_max     0.995
_diffrn_measured_fraction_theta_full     0.995
_diffrn_reflns_limit_h_min     -13
_diffrn_reflns_limit_h_max     13
_diffrn_reflns_limit_k_min     -15
_diffrn_reflns_limit_k_max     10
_diffrn_reflns_limit_l_min     -18
_diffrn_reflns_limit_l_max     18
_diffrn_standards_number     0
_diffrn_standards_interval_count     .
_diffrn_standards_interval_time     .
_diffrn_standards_decay_%     ?
_refine_special_details
;
Refinement of <i>F</i>^2^ against ALL reflections. The weighted <i>R</i>-factor
<i>wR</i> and goodness of fit <i>S</i> are based on <i>F</i>^2^, conventional
<i>R</i>-factors <i>R</i> are based on <i>F</i>, with <i>F</i> set to zero for
negative <i>F</i>^2^. The threshold expression of <i>F</i>^2^ >
2\s(<i>F</i>^2^) is used only for calculating <i>R</i>-factors(gt) <i>etc</i>.
and is not relevant to the choice of reflections for refinement.
<i>R</i>-factors based on <i>F</i>^2^ are statistically about twice as large
as those based on <i>F</i>, and <i>R</i>- factors based on ALL data will be
even larger.
;
_reflns_number_total     7983
_reflns_number_gt     4502
_reflns_threshold_expression     I>2\s(I)
_refine_ls_structure_factor_coef     Fsqd
_refine_ls_matrix_type     full
_refine_ls_R_factor_all     0.0756
_refine_ls_R_factor_gt     0.0330
_refine_ls_wR_factor_gt     0.0725
_refine_ls_wR_factor_ref     0.0809
_refine_ls_goodness_of_fit_ref     0.845
_refine_ls_restrained_S_all     0.845
_refine_ls_number_reflns     7983
_refine_ls_number_parameters     563
_refine_ls_number_restraints     0
_refine_ls_hydrogen_treatment     constr
_refine_ls_weighting_scheme     calc
_refine_ls_weighting_details
                 'calc w=1/[\s^2^(Fo^2^)+(0.0366P)^2^] where P=(Fo^2^+2Fc^2^)/3'
_atom_sites_solution_hydrogens     geom
_atom_sites_solution_primary     direct
_atom_sites_solution_secondary     difmap
_refine_ls_shift/su_max     0.002
_refine_ls_shift/su_mean     0.000
_refine_diff_density_max     0.192
_refine_diff_density_min     -0.277
_refine_ls_extinction_method     none
_refine_ls_extinction_coef     ?
loop_
    _atom_type_symbol
    _atom_type_description
    _atom_type_scat_dispersion_real
    _atom_type_scat_dispersion_imag
    _atom_type_scat_source
    'C' 'C' 0.0033 0.0016
                         'International Tables Vol C Tables 4.2.6.8 and 6.1.1.4'
    'H' 'H' 0.0000 0.0000
                         'International Tables Vol C Tables 4.2.6.8 and 6.1.1.4'
    'N' 'N' 0.0061 0.0033
                         'International Tables Vol C Tables 4.2.6.8 and 6.1.1.4'
    'Cl' 'Cl' 0.1484 0.1585
                         'International Tables Vol C Tables 4.2.6.8 and 6.1.1.4'
_computing_data_collection     '<i>CrysAlis CCD</i> (Oxford Diffraction, 2006)'
_computing_cell_refinement     '<i>CrysAlis CCD</i> (Oxford Diffraction, 2006)'
_computing_data_reduction     '<i>CrysAlis RED</i> (Oxford Diffraction, 2006)'
_computing_structure_solution     'SHELXS97 (Sheldrick, 2008)'
_computing_structure_refinement     'SHELXL97 (Sheldrick, 2008)'
_computing_molecular_graphics     'ORTEP-3 (Farrugia, 1997)'
_computing_publication_material     'SHELXL97 (Sheldrick, 2008)'
loop_
    _atom_site_type_symbol
    _atom_site_label
    _atom_site_fract_x
    _atom_site_fract_y
    _atom_site_fract_z
    _atom_site_U_iso_or_equiv
    _atom_site_adp_type
    _atom_site_calc_flag
    _atom_site_refinement_flags
    _atom_site_occupancy
    _atom_site_disorder_assembly
    _atom_site_disorder_group
    Cl Cl1 0.66480(5) 0.02196(4) 1.09703(4) 0.02989(16) Uani d . 1 . .
    N N1 0.47703(14) 0.31228(13) 0.84935(11) 0.0212(4) Uani d . 1 . .
    H H1A 0.4662 0.3352 0.7911 0.025 Uiso calc R 1 . .
    N N2 0.56519(14) 0.16913(14) 0.96467(11) 0.0213(4) Uani d . 1 . .
    N N3 0.64870(14) 0.00011(13) 0.93892(11) 0.0203(4) Uani d . 1 . .
    N N4 0.54147(15) 0.16914(14) 0.72689(11) 0.0253(5) Uani d . 1 . .
    N N5 0.62661(14) -0.00033(14) 0.78420(11) 0.0233(4) Uani d . 1 . .
    C C1 0.15565(17) 0.67309(16) 1.02665(14) 0.0192(5) Uani d . 1 . .
    C C2 0.07127(18) 0.59104(16) 1.05850(14) 0.0228(5) Uani d . 1 . .
    H H2B 0.0799 0.5510 1.1230 0.027 Uiso calc R 1 . .
    H H2C 0.0905 0.5403 1.0222 0.027 Uiso calc R 1 . .
    C C3 -0.05581(18) 0.64537(17) 1.04799(14) 0.0230(5) Uani d . 1 . .
    H H3B -0.1093 0.5906 1.0689 0.028 Uiso calc R 1 . .
    C C4 -0.06925(18) 0.70646(17) 0.94756(14) 0.0252(6) Uani d . 1 . .
    H H4B -0.0509 0.6567 0.9103 0.030 Uiso calc R 1 . .
    H H4C -0.1507 0.7411 0.9404 0.030 Uiso calc R 1 . .
    C C5 0.01297(18) 0.79041(17) 0.91466(14) 0.0258(6) Uani d . 1 . .
    H H5A 0.0042 0.8296 0.8492 0.031 Uiso calc R 1 . .
    C C6 -0.01802(19) 0.86830(16) 0.97223(14) 0.0261(6) Uani d . 1 . .
    H H6A 0.0340 0.9233 0.9514 0.031 Uiso calc R 1 . .
    H H6B -0.0992 0.9037 0.9652 0.031 Uiso calc R 1 . .
    C C7 -0.00410(18) 0.80685(17) 1.07278(14) 0.0256(6) Uani d . 1 . .
    H H7A -0.0234 0.8571 1.1104 0.031 Uiso calc R 1 . .
    C C8 0.12254(18) 0.75150(17) 1.08348(14) 0.0237(5) Uani d . 1 . .
    H H8A 0.1759 0.8054 1.0637 0.028 Uiso calc R 1 . .
    H H8B 0.1314 0.7131 1.1483 0.028 Uiso calc R 1 . .
    C C9 0.13970(17) 0.73551(17) 0.92593(13) 0.0221(5) Uani d . 1 . .
    H H9A 0.1930 0.7894 0.9047 0.027 Uiso calc R 1 . .
    H H9B 0.1599 0.6865 0.8881 0.027 Uiso calc R 1 . .
    C C10 -0.08652(18) 0.72313(16) 1.10517(14) 0.0239(5) Uani d . 1 . .
    H H10A -0.1680 0.7579 1.0987 0.029 Uiso calc R 1 . .
    H H10B -0.0789 0.6845 1.1701 0.029 Uiso calc R 1 . .
    C C11 0.28362(18) 0.62051(17) 1.03993(14) 0.0247(5) Uani d . 1 . .
    H H11A 0.3334 0.6773 1.0202 0.030 Uiso calc R 1 . .
    H H11B 0.2898 0.5866 1.1058 0.030 Uiso calc R 1 . .
    C C12 0.33367(17) 0.53798(18) 0.99061(14) 0.0216(5) Uani d . 1 . .
    C C13 0.38638(17) 0.56703(17) 0.90161(14) 0.0222(5) Uani d . 1 . .
    H H13A 0.3888 0.6400 0.8713 0.027 Uiso calc R 1 . .
    C C14 0.43523(17) 0.49333(17) 0.85604(14) 0.0221(5) Uani d . 1 . .
    H H14A 0.4703 0.5159 0.7956 0.027 Uiso calc R 1 . .
    C C15 0.43260(17) 0.38575(17) 0.89960(14) 0.0186(5) Uani d . 1 . .
    C C16 0.38099(18) 0.35447(17) 0.98847(14) 0.0237(5) Uani d . 1 . .
    H H16A 0.3788 0.2815 1.0188 0.028 Uiso calc R 1 . .
    C C17 0.33275(18) 0.42993(17) 1.03266(14) 0.0251(6) Uani d . 1 . .
    H H17A 0.2981 0.4073 1.0932 0.030 Uiso calc R 1 . .
    C C18 0.53343(17) 0.21243(17) 0.87816(14) 0.0183(5) Uani d . 1 . .
    C C19 0.62045(18) 0.06941(18) 0.98556(14) 0.0210(5) Uani d . 1 . .
    C C20 0.61511(18) 0.04658(17) 0.85336(14) 0.0205(5) Uani d . 1 . .
    C C21 0.56177(17) 0.15023(17) 0.81755(14) 0.0198(5) Uani d . 1 . .
    C C22 0.58096(18) 0.07720(17) 0.71132(14) 0.0250(6) Uani d . 1 . .
    H H22A 0.5781 0.0655 0.6544 0.030 Uiso calc R 1 . .
    C C23 0.67589(19) -0.11099(17) 0.78976(15) 0.0260(6) Uani d . 1 . .
    H H23A 0.6980 -0.1473 0.8530 0.031 Uiso calc R 1 . .
    C C24 0.7855(2) -0.11393(19) 0.72457(17) 0.0487(8) Uani d . 1 . .
    H H24A 0.8410 -0.0757 0.7383 0.073 Uiso calc R 1 . .
    H H24B 0.7653 -0.0803 0.6620 0.073 Uiso calc R 1 . .
    H H24C 0.8205 -0.1876 0.7315 0.073 Uiso calc R 1 . .
    C C25 0.5850(2) -0.16786(18) 0.77139(17) 0.0418(7) Uani d . 1 . .
    H H25A 0.5161 -0.1638 0.8146 0.063 Uiso calc R 1 . .
    H H25B 0.6172 -0.2423 0.7785 0.063 Uiso calc R 1 . .
    H H25C 0.5631 -0.1342 0.7092 0.063 Uiso calc R 1 . .
    Cl Cl51 0.28331(5) 0.58057(5) 0.30212(4) 0.02837(15) Uani d . 1 . .
    N N51 0.52129(14) 0.32715(13) 0.54043(11) 0.0190(4) Uani d . 1 . .
    H H51A 0.5363 0.3069 0.5977 0.023 Uiso calc R 1 . .
    N N52 0.40140(14) 0.44895(13) 0.43181(11) 0.0181(4) Uani d . 1 . .
    N N53 0.22379(14) 0.55319(13) 0.47526(11) 0.0181(4) Uani d . 1 . .
    N N54 0.35856(14) 0.41024(13) 0.68229(11) 0.0186(4) Uani d . 1 . .
    N N55 0.19479(14) 0.52510(13) 0.63989(11) 0.0175(4) Uani d . 1 . .
    C C51 0.84156(17) -0.02070(16) 0.35781(13) 0.0178(5) Uani d . 1 . .
    C C52 0.72001(17) -0.04891(16) 0.35767(14) 0.0221(5) Uani d . 1 . .
    H H52B 0.6931 -0.0179 0.2961 0.027 Uiso calc R 1 . .
    H H52C 0.6640 -0.0188 0.4003 0.027 Uiso calc R 1 . .
    C C53 0.72440(19) -0.17002(17) 0.38639(15) 0.0266(6) Uani d . 1 . .
    H H53B 0.6452 -0.1873 0.3855 0.032 Uiso calc R 1 . .
    C C54 0.76341(19) -0.21829(17) 0.48350(14) 0.0288(6) Uani d . 1 . .
    H H54B 0.7077 -0.1889 0.5267 0.035 Uiso calc R 1 . .
    H H54C 0.7648 -0.2960 0.5025 0.035 Uiso calc R 1 . .
    C C55 0.88519(19) -0.19224(16) 0.48462(14) 0.0242(5) Uani d . 1 . .
    H H55A 0.9108 -0.2227 0.5474 0.029 Uiso calc R 1 . .
    C C56 0.97131(19) -0.23935(17) 0.41818(14) 0.0261(6) Uani d . 1 . .
    H H56A 1.0503 -0.2236 0.4192 0.031 Uiso calc R 1 . .
    H H56B 0.9741 -0.3172 0.4368 0.031 Uiso calc R 1 . .
    C C57 0.93224(18) -0.19142(16) 0.32160(14) 0.0241(5) Uani d . 1 . .
    H H57A 0.9883 -0.2218 0.2783 0.029 Uiso calc R 1 . .
    C C58 0.92764(18) -0.06962(16) 0.29220(14) 0.0255(6) Uani d . 1 . .
    H H58A 1.0062 -0.0519 0.2917 0.031 Uiso calc R 1 . .
    H H58B 0.9031 -0.0394 0.2298 0.031 Uiso calc R 1 . .
    C C59 0.88055(18) -0.07101(16) 0.45488(14) 0.0227(5) Uani d . 1 . .
    H H59A 0.9585 -0.0534 0.4566 0.027 Uiso calc R 1 . .
    H H59B 0.8255 -0.0410 0.4980 0.027 Uiso calc R 1 . .
    C C60 0.81062(19) -0.21660(17) 0.31982(15) 0.0291(6) Uani d . 1 . .
    H H60A 0.8121 -0.2942 0.3373 0.035 Uiso calc R 1 . .
    H H60B 0.7856 -0.1860 0.2576 0.035 Uiso calc R 1 . .
    C C61 0.84161(18) 0.10059(15) 0.32633(14) 0.0228(5) Uani d . 1 . .
    H H61A 0.9212 0.1143 0.3283 0.027 Uiso calc R 1 . .
    H H61B 0.8234 0.1279 0.2621 0.027 Uiso calc R 1 . .
    C C62 0.75770(17) 0.16313(15) 0.38065(14) 0.0183(5) Uani d . 1 . .
    C C63 0.78513(18) 0.17167(15) 0.46234(14) 0.0206(5) Uani d . 1 . .
    H H63A 0.8586 0.1388 0.4839 0.025 Uiso calc R 1 . .
    C C64 0.70683(17) 0.22741(15) 0.51275(14) 0.0195(5) Uani d . 1 . .
    H H64A 0.7273 0.2323 0.5682 0.023 Uiso calc R 1 . .
    C C65 0.59856(17) 0.27620(15) 0.48277(14) 0.0174(5) Uani d . 1 . .
    C C66 0.56996(18) 0.27038(16) 0.40016(14) 0.0233(5) Uani d . 1 . .
    H H66A 0.4969 0.3039 0.3782 0.028 Uiso calc R 1 . .
    C C67 0.65035(19) 0.21459(16) 0.35056(14) 0.0234(5) Uani d . 1 . .
    H H67A 0.6311 0.2116 0.2941 0.028 Uiso calc R 1 . .
    C C68 0.42732(17) 0.40287(16) 0.51939(14) 0.0179(5) Uani d . 1 . .
    C C69 0.30520(18) 0.52051(16) 0.41747(14) 0.0185(5) Uani d . 1 . .
    C C70 0.25453(17) 0.50790(15) 0.56185(13) 0.0160(5) Uani d . 1 . .
    C C71 0.35421(17) 0.43674(15) 0.58869(13) 0.0157(5) Uani d . 1 . .
    C C72 0.26190(18) 0.46506(16) 0.70871(14) 0.0199(5) Uani d . 1 . .
    H H72A 0.2406 0.4631 0.7705 0.024 Uiso calc R 1 . .
    C C73 0.08037(17) 0.59161(16) 0.64500(14) 0.0192(5) Uani d . 1 . .
    H H73A 0.0789 0.6554 0.5905 0.023 Uiso calc R 1 . .
    C C74 0.06466(19) 0.62912(17) 0.72953(14) 0.0261(6) Uani d . 1 . .
    H H74A 0.1307 0.6644 0.7301 0.039 Uiso calc R 1 . .
    H H74B 0.0607 0.5682 0.7839 0.039 Uiso calc R 1 . .
    H H74C -0.0075 0.6790 0.7290 0.039 Uiso calc R 1 . .
    C C75 -0.01608(18) 0.53080(18) 0.64186(15) 0.0304(6) Uani d . 1 . .
    H H75A -0.0031 0.5097 0.5858 0.046 Uiso calc R 1 . .
    H H75B -0.0914 0.5761 0.6432 0.046 Uiso calc R 1 . .
    H H75C -0.0159 0.4676 0.6945 0.046 Uiso calc R 1 . .
loop_
    _atom_site_aniso_label
    _atom_site_aniso_U_11
    _atom_site_aniso_U_22
    _atom_site_aniso_U_33
    _atom_site_aniso_U_12
    _atom_site_aniso_U_13
    _atom_site_aniso_U_23
    Cl1 0.0341(4) 0.0329(4) 0.0208(3) -0.0003(3) -0.0101(3) -0.0043(3)
    N1 0.0266(11) 0.0203(11) 0.0170(10) 0.0020(9) -0.0042(8) -0.0079(9)
    N2 0.0215(10) 0.0241(12) 0.0188(10) -0.0026(9) -0.0046(8) -0.0064(9)
    N3 0.0234(11) 0.0186(11) 0.0179(10) 0.0003(8) -0.0045(8) -0.0044(9)
    N4 0.0317(11) 0.0236(12) 0.0217(11) 0.0007(9) -0.0068(9) -0.0088(9)
    N5 0.0262(11) 0.0203(11) 0.0227(11) 0.0001(9) -0.0042(8) -0.0061(9)
    C1 0.0206(12) 0.0184(13) 0.0202(12) 0.0007(10) -0.0006(9) -0.0105(10)
    C2 0.0313(14) 0.0195(13) 0.0170(12) -0.0022(11) -0.0026(10) -0.0049(10)
    C3 0.0229(13) 0.0242(14) 0.0213(13) -0.0050(11) -0.0002(10) -0.0056(11)
    C4 0.0210(13) 0.0306(15) 0.0244(13) -0.0016(11) -0.0030(10) -0.0096(11)
    C5 0.0269(13) 0.0289(14) 0.0168(12) -0.0010(11) -0.0040(10) -0.0005(11)
    C6 0.0266(14) 0.0204(14) 0.0263(13) 0.0013(11) -0.0001(10) -0.0036(11)
    C7 0.0308(14) 0.0257(14) 0.0221(13) -0.0022(11) 0.0027(10) -0.0128(11)
    C8 0.0282(14) 0.0253(14) 0.0195(13) -0.0032(11) -0.0015(10) -0.0096(11)
    C9 0.0222(13) 0.0255(14) 0.0184(12) -0.0059(11) 0.0003(10) -0.0056(10)
    C10 0.0227(13) 0.0244(14) 0.0202(13) 0.0045(11) -0.0006(10) -0.0052(11)
    C11 0.0244(13) 0.0293(14) 0.0239(13) -0.0016(11) -0.0056(10) -0.0127(11)
    C12 0.0149(12) 0.0286(15) 0.0235(13) -0.0011(10) -0.0070(10) -0.0096(11)
    C13 0.0220(13) 0.0167(13) 0.0253(14) 0.0000(10) -0.0032(10) -0.0033(11)
    C14 0.0217(13) 0.0233(14) 0.0174(12) -0.0013(11) -0.0016(10) -0.0012(11)
    C15 0.0156(12) 0.0224(14) 0.0175(12) -0.0003(10) -0.0057(9) -0.0051(11)
    C16 0.0250(13) 0.0174(13) 0.0253(14) 0.0007(11) -0.0049(10) -0.0020(11)
    C17 0.0271(14) 0.0274(15) 0.0173(12) 0.0004(11) -0.0022(10) -0.0040(11)
    C18 0.0158(12) 0.0171(13) 0.0227(13) -0.0029(10) -0.0023(10) -0.0063(11)
    C19 0.0184(12) 0.0255(15) 0.0177(12) -0.0045(11) -0.0048(10) -0.0020(11)
    C20 0.0192(12) 0.0255(14) 0.0182(13) -0.0058(10) 0.0002(10) -0.0077(11)
    C21 0.0197(12) 0.0188(13) 0.0215(13) -0.0012(10) -0.0058(10) -0.0061(11)
    C22 0.0356(14) 0.0191(14) 0.0184(13) 0.0027(11) -0.0086(11) -0.0038(11)
    C23 0.0312(14) 0.0193(14) 0.0252(13) 0.0056(11) -0.0042(11) -0.0074(11)
    C24 0.0436(17) 0.0399(18) 0.0519(18) 0.0125(14) 0.0044(14) -0.0121(14)
    C25 0.0486(17) 0.0218(15) 0.0589(18) -0.0019(13) -0.0133(14) -0.0153(13)
    Cl51 0.0277(3) 0.0355(4) 0.0161(3) 0.0008(3) -0.0039(2) -0.0012(3)
    N51 0.0185(10) 0.0229(11) 0.0162(10) 0.0018(9) -0.0042(8) -0.0082(8)
    N52 0.0168(10) 0.0177(11) 0.0201(10) -0.0023(8) -0.0016(8) -0.0060(8)
    N53 0.0177(10) 0.0173(10) 0.0193(10) -0.0014(8) -0.0012(8) -0.0062(8)
    N54 0.0199(10) 0.0188(11) 0.0164(10) 0.0014(8) -0.0025(8) -0.0063(8)
    N55 0.0177(10) 0.0186(11) 0.0142(10) 0.0006(8) -0.0036(8) -0.0027(8)
    C51 0.0188(12) 0.0155(13) 0.0193(12) -0.0001(10) 0.0017(9) -0.0082(10)
    C52 0.0225(13) 0.0222(14) 0.0210(12) 0.0010(10) -0.0059(10) -0.0061(10)
    C53 0.0234(13) 0.0270(15) 0.0327(14) -0.0081(11) -0.0049(11) -0.0098(12)
    C54 0.0354(15) 0.0186(14) 0.0304(14) -0.0040(11) 0.0003(11) -0.0059(11)
    C55 0.0352(14) 0.0189(14) 0.0171(12) 0.0014(11) -0.0118(10) -0.0020(10)
    C56 0.0284(14) 0.0183(13) 0.0331(14) 0.0020(11) -0.0105(11) -0.0094(11)
    C57 0.0270(13) 0.0208(14) 0.0273(13) 0.0018(11) 0.0005(10) -0.0153(11)
    C58 0.0256(13) 0.0259(14) 0.0268(13) -0.0050(11) 0.0024(10) -0.0116(11)
    C59 0.0251(13) 0.0212(14) 0.0247(13) -0.0019(10) -0.0037(10) -0.0110(11)
    C60 0.0370(15) 0.0225(14) 0.0325(14) -0.0040(12) -0.0104(11) -0.0118(12)
    C61 0.0233(13) 0.0183(13) 0.0250(13) -0.0029(10) 0.0023(10) -0.0058(11)
    C62 0.0217(12) 0.0105(12) 0.0200(12) -0.0032(10) 0.0038(10) -0.0025(10)
    C63 0.0194(12) 0.0147(13) 0.0272(13) -0.0001(10) -0.0017(10) -0.0069(11)
    C64 0.0183(12) 0.0199(13) 0.0218(12) -0.0027(10) -0.0042(10) -0.0074(11)
    C65 0.0178(12) 0.0110(12) 0.0224(13) -0.0033(10) 0.0014(10) -0.0043(10)
    C66 0.0224(13) 0.0227(14) 0.0229(13) 0.0030(11) -0.0083(10) -0.0047(11)
    C67 0.0334(14) 0.0195(13) 0.0160(12) 0.0000(11) -0.0045(10) -0.0044(10)
    C68 0.0156(12) 0.0160(13) 0.0238(13) -0.0080(10) -0.0025(10) -0.0046(10)
    C69 0.0188(12) 0.0191(13) 0.0180(12) -0.0032(10) -0.0044(10) -0.0045(10)
    C70 0.0173(12) 0.0150(12) 0.0159(12) -0.0058(10) -0.0012(9) -0.0029(10)
    C71 0.0176(12) 0.0138(12) 0.0144(12) -0.0008(10) -0.0022(9) -0.0028(10)
    C72 0.0218(13) 0.0247(14) 0.0161(12) -0.0043(11) 0.0001(10) -0.0103(11)
    C73 0.0169(12) 0.0177(13) 0.0204(12) 0.0027(10) -0.0006(9) -0.0051(10)
    C74 0.0273(13) 0.0223(14) 0.0258(13) 0.0020(11) 0.0008(10) -0.0073(11)
    C75 0.0236(13) 0.0323(15) 0.0367(15) -0.0048(11) -0.0045(11) -0.0110(12)
_geom_special_details
;
All e.s.d.'s (except the e.s.d. in the dihedral angle between two l.s. planes)
are estimated using the full covariance matrix. The cell e.s.d.'s are taken
into account individually in the estimation of e.s.d.'s in distances, angles
and torsion angles; correlations between e.s.d.'s in cell parameters are only
used when they are defined by crystal symmetry. An approximate (isotropic)
treatment of cell e.s.d.'s is used for estimating e.s.d.'s involving l.s.
planes.
;
loop_
    _geom_bond_atom_site_label_1
    _geom_bond_atom_site_label_2
    _geom_bond_site_symmetry_2
    _geom_bond_distance
    _geom_bond_publ_flag
    Cl1 C19 . 1.768(2) ?
    N1 C18 . 1.352(2) ?
    N1 C15 . 1.425(2) ?
    N1 H1A . 0.8800 ?
    N2 C19 . 1.340(2) ?
    N2 C18 . 1.365(2) ?
    N3 C19 . 1.318(2) ?
    N3 C20 . 1.363(2) ?
    N4 C22 . 1.321(2) ?
    N4 C21 . 1.398(2) ?
    N5 C22 . 1.376(2) ?
    N5 C20 . 1.384(2) ?
    N5 C23 . 1.475(2) ?
    C1 C2 . 1.534(3) ?
    C1 C8 . 1.539(3) ?
    C1 C9 . 1.549(3) ?
    C1 C11 . 1.553(3) ?
    C2 C3 . 1.545(3) ?
    C2 H2B . 0.9900 ?
    C2 H2C . 0.9900 ?
    C3 C10 . 1.535(3) ?
    C3 C4 . 1.537(3) ?
    C3 H3B . 1.0000 ?
    C4 C5 . 1.535(3) ?
    C4 H4B . 0.9900 ?
    C4 H4C . 0.9900 ?
    C5 C6 . 1.541(3) ?
    C5 C9 . 1.544(3) ?
    C5 H5A . 1.0000 ?
    C6 C7 . 1.541(3) ?
    C6 H6A . 0.9900 ?
    C6 H6B . 0.9900 ?
    C7 C10 . 1.534(3) ?
    C7 C8 . 1.544(3) ?
    C7 H7A . 1.0000 ?
    C8 H8A . 0.9900 ?
    C8 H8B . 0.9900 ?
    C9 H9A . 0.9900 ?
    C9 H9B . 0.9900 ?
    C10 H10A . 0.9900 ?
    C10 H10B . 0.9900 ?
    C11 C12 . 1.524(3) ?
    C11 H11A . 0.9900 ?
    C11 H11B . 0.9900 ?
    C12 C17 . 1.396(3) ?
    C12 C13 . 1.399(3) ?
    C13 C14 . 1.387(3) ?
    C13 H13A . 0.9500 ?
    C14 C15 . 1.396(3) ?
    C14 H14A . 0.9500 ?
    C15 C16 . 1.395(3) ?
    C16 C17 . 1.390(3) ?
    C16 H16A . 0.9500 ?
    C17 H17A . 0.9500 ?
    C18 C21 . 1.411(3) ?
    C20 C21 . 1.394(3) ?
    C22 H22A . 0.9500 ?
    C23 C25 . 1.521(3) ?
    C23 C24 . 1.523(3) ?
    C23 H23A . 1.0000 ?
    C24 H24A . 0.9800 ?
    C24 H24B . 0.9800 ?
    C24 H24C . 0.9800 ?
    C25 H25A . 0.9800 ?
    C25 H25B . 0.9800 ?
    C25 H25C . 0.9800 ?
    Cl51 C69 . 1.757(2) ?
    N51 C68 . 1.360(2) ?
    N51 C65 . 1.421(2) ?
    N51 H51A . 0.8800 ?
    N52 C69 . 1.340(2) ?
    N52 C68 . 1.362(2) ?
    N53 C69 . 1.327(2) ?
    N53 C70 . 1.364(2) ?
    N54 C72 . 1.324(2) ?
    N54 C71 . 1.392(2) ?
    N55 C72 . 1.374(2) ?
    N55 C70 . 1.375(2) ?
    N55 C73 . 1.480(2) ?
    C51 C52 . 1.540(3) ?
    C51 C58 . 1.541(3) ?
    C51 C59 . 1.547(3) ?
    C51 C61 . 1.548(3) ?
    C52 C53 . 1.540(3) ?
    C52 H52B . 0.9900 ?
    C52 H52C . 0.9900 ?
    C53 C60 . 1.537(3) ?
    C53 C54 . 1.545(3) ?
    C53 H53B . 1.0000 ?
    C54 C55 . 1.534(3) ?
    C54 H54B . 0.9900 ?
    C54 H54C . 0.9900 ?
    C55 C56 . 1.538(3) ?
    C55 C59 . 1.541(3) ?
    C55 H55A . 1.0000 ?
    C56 C57 . 1.538(3) ?
    C56 H56A . 0.9900 ?
    C56 H56B . 0.9900 ?
    C57 C60 . 1.530(3) ?
    C57 C58 . 1.548(3) ?
    C57 H57A . 1.0000 ?
    C58 H58A . 0.9900 ?
    C58 H58B . 0.9900 ?
    C59 H59A . 0.9900 ?
    C59 H59B . 0.9900 ?
    C60 H60A . 0.9900 ?
    C60 H60B . 0.9900 ?
    C61 C62 . 1.514(3) ?
    C61 H61A . 0.9900 ?
    C61 H61B . 0.9900 ?
    C62 C67 . 1.391(3) ?
    C62 C63 . 1.394(3) ?
    C63 C64 . 1.389(3) ?
    C63 H63A . 0.9500 ?
    C64 C65 . 1.392(3) ?
    C64 H64A . 0.9500 ?
    C65 C66 . 1.399(3) ?
    C66 C67 . 1.394(3) ?
    C66 H66A . 0.9500 ?
    C67 H67A . 0.9500 ?
    C68 C71 . 1.415(3) ?
    C70 C71 . 1.394(3) ?
    C72 H72A . 0.9500 ?
    C73 C74 . 1.523(3) ?
    C73 C75 . 1.523(3) ?
    C73 H73A . 1.0000 ?
    C74 H74A . 0.9800 ?
    C74 H74B . 0.9800 ?
    C74 H74C . 0.9800 ?
    C75 H75A . 0.9800 ?
    C75 H75B . 0.9800 ?
    C75 H75C . 0.9800 ?
loop_
    _geom_angle_atom_site_label_1
    _geom_angle_atom_site_label_2
    _geom_angle_atom_site_label_3
    _geom_angle_site_symmetry_1
    _geom_angle_site_symmetry_3
    _geom_angle
    _geom_angle_publ_flag
    C18 N1 C15 . . 129.36(18) ?
    C18 N1 H1A . . 115.3 ?
    C15 N1 H1A . . 115.3 ?
    C19 N2 C18 . . 116.78(18) ?
    C19 N3 C20 . . 108.67(17) ?
    C22 N4 C21 . . 103.30(17) ?
    C22 N5 C20 . . 105.48(17) ?
    C22 N5 C23 . . 128.16(17) ?
    C20 N5 C23 . . 126.35(17) ?
    C2 C1 C8 . . 108.20(17) ?
    C2 C1 C9 . . 108.59(16) ?
    C8 C1 C9 . . 108.03(17) ?
    C2 C1 C11 . . 111.68(17) ?
    C8 C1 C11 . . 108.59(16) ?
    C9 C1 C11 . . 111.63(17) ?
    C1 C2 C3 . . 110.83(17) ?
    C1 C2 H2B . . 109.5 ?
    C3 C2 H2B . . 109.5 ?
    C1 C2 H2C . . 109.5 ?
    C3 C2 H2C . . 109.5 ?
    H2B C2 H2C . . 108.1 ?
    C10 C3 C4 . . 109.15(17) ?
    C10 C3 C2 . . 109.64(16) ?
    C4 C3 C2 . . 109.33(17) ?
    C10 C3 H3B . . 109.6 ?
    C4 C3 H3B . . 109.6 ?
    C2 C3 H3B . . 109.6 ?
    C5 C4 C3 . . 109.98(17) ?
    C5 C4 H4B . . 109.7 ?
    C3 C4 H4B . . 109.7 ?
    C5 C4 H4C . . 109.7 ?
    C3 C4 H4C . . 109.7 ?
    H4B C4 H4C . . 108.2 ?
    C4 C5 C6 . . 109.03(18) ?
    C4 C5 C9 . . 109.24(17) ?
    C6 C5 C9 . . 109.56(17) ?
    C4 C5 H5A . . 109.7 ?
    C6 C5 H5A . . 109.7 ?
    C9 C5 H5A . . 109.7 ?
    C7 C6 C5 . . 109.09(17) ?
    C7 C6 H6A . . 109.9 ?
    C5 C6 H6A . . 109.9 ?
    C7 C6 H6B . . 109.9 ?
    C5 C6 H6B . . 109.9 ?
    H6A C6 H6B . . 108.3 ?
    C10 C7 C6 . . 109.60(17) ?
    C10 C7 C8 . . 109.20(17) ?
    C6 C7 C8 . . 109.73(17) ?
    C10 C7 H7A . . 109.4 ?
    C6 C7 H7A . . 109.4 ?
    C8 C7 H7A . . 109.4 ?
    C1 C8 C7 . . 111.05(16) ?
    C1 C8 H8A . . 109.4 ?
    C7 C8 H8A . . 109.4 ?
    C1 C8 H8B . . 109.4 ?
    C7 C8 H8B . . 109.4 ?
    H8A C8 H8B . . 108.0 ?
    C5 C9 C1 . . 110.86(17) ?
    C5 C9 H9A . . 109.5 ?
    C1 C9 H9A . . 109.5 ?
    C5 C9 H9B . . 109.5 ?
    C1 C9 H9B . . 109.5 ?
    H9A C9 H9B . . 108.1 ?
    C7 C10 C3 . . 109.30(17) ?
    C7 C10 H10A . . 109.8 ?
    C3 C10 H10A . . 109.8 ?
    C7 C10 H10B . . 109.8 ?
    C3 C10 H10B . . 109.8 ?
    H10A C10 H10B . . 108.3 ?
    C12 C11 C1 . . 117.28(16) ?
    C12 C11 H11A . . 108.0 ?
    C1 C11 H11A . . 108.0 ?
    C12 C11 H11B . . 108.0 ?
    C1 C11 H11B . . 108.0 ?
    H11A C11 H11B . . 107.2 ?
    C17 C12 C13 . . 116.8(2) ?
    C17 C12 C11 . . 121.9(2) ?
    C13 C12 C11 . . 121.3(2) ?
    C14 C13 C12 . . 122.5(2) ?
    C14 C13 H13A . . 118.8 ?
    C12 C13 H13A . . 118.8 ?
    C13 C14 C15 . . 119.6(2) ?
    C13 C14 H14A . . 120.2 ?
    C15 C14 H14A . . 120.2 ?
    C16 C15 C14 . . 119.2(2) ?
    C16 C15 N1 . . 122.3(2) ?
    C14 C15 N1 . . 118.37(19) ?
    C17 C16 C15 . . 120.1(2) ?
    C17 C16 H16A . . 120.0 ?
    C15 C16 H16A . . 120.0 ?
    C16 C17 C12 . . 121.9(2) ?
    C16 C17 H17A . . 119.0 ?
    C12 C17 H17A . . 119.0 ?
    N1 C18 N2 . . 122.07(19) ?
    N1 C18 C21 . . 119.73(19) ?
    N2 C18 C21 . . 118.20(19) ?
    N3 C19 N2 . . 132.44(19) ?
    N3 C19 Cl1 . . 113.81(16) ?
    N2 C19 Cl1 . . 113.75(16) ?
    N3 C20 N5 . . 126.69(19) ?
    N3 C20 C21 . . 127.4(2) ?
    N5 C20 C21 . . 105.88(18) ?
    C20 C21 N4 . . 110.77(18) ?
    C20 C21 C18 . . 116.36(19) ?
    N4 C21 C18 . . 132.77(19) ?
    N4 C22 N5 . . 114.56(18) ?
    N4 C22 H22A . . 122.7 ?
    N5 C22 H22A . . 122.7 ?
    N5 C23 C25 . . 110.12(17) ?
    N5 C23 C24 . . 109.93(18) ?
    C25 C23 C24 . . 112.2(2) ?
    N5 C23 H23A . . 108.1 ?
    C25 C23 H23A . . 108.1 ?
    C24 C23 H23A . . 108.1 ?
    C23 C24 H24A . . 109.5 ?
    C23 C24 H24B . . 109.5 ?
    H24A C24 H24B . . 109.5 ?
    C23 C24 H24C . . 109.5 ?
    H24A C24 H24C . . 109.5 ?
    H24B C24 H24C . . 109.5 ?
    C23 C25 H25A . . 109.5 ?
    C23 C25 H25B . . 109.5 ?
    H25A C25 H25B . . 109.5 ?
    C23 C25 H25C . . 109.5 ?
    H25A C25 H25C . . 109.5 ?
    H25B C25 H25C . . 109.5 ?
    C68 N51 C65 . . 129.02(17) ?
    C68 N51 H51A . . 115.5 ?
    C65 N51 H51A . . 115.5 ?
    C69 N52 C68 . . 117.47(17) ?
    C69 N53 C70 . . 109.58(16) ?
    C72 N54 C71 . . 102.93(16) ?
    C72 N55 C70 . . 105.18(16) ?
    C72 N55 C73 . . 129.36(17) ?
    C70 N55 C73 . . 125.42(16) ?
    C52 C51 C58 . . 108.83(16) ?
    C52 C51 C59 . . 108.02(16) ?
    C58 C51 C59 . . 108.37(16) ?
    C52 C51 C61 . . 111.60(16) ?
    C58 C51 C61 . . 108.54(16) ?
    C59 C51 C61 . . 111.40(16) ?
    C51 C52 C53 . . 110.02(16) ?
    C51 C52 H52B . . 109.7 ?
    C53 C52 H52B . . 109.7 ?
    C51 C52 H52C . . 109.7 ?
    C53 C52 H52C . . 109.7 ?
    H52B C52 H52C . . 108.2 ?
    C60 C53 C52 . . 109.65(18) ?
    C60 C53 C54 . . 109.59(17) ?
    C52 C53 C54 . . 109.72(17) ?
    C60 C53 H53B . . 109.3 ?
    C52 C53 H53B . . 109.3 ?
    C54 C53 H53B . . 109.3 ?
    C55 C54 C53 . . 109.22(17) ?
    C55 C54 H54B . . 109.8 ?
    C53 C54 H54B . . 109.8 ?
    C55 C54 H54C . . 109.8 ?
    C53 C54 H54C . . 109.8 ?
    H54B C54 H54C . . 108.3 ?
    C54 C55 C56 . . 109.45(17) ?
    C54 C55 C59 . . 108.79(17) ?
    C56 C55 C59 . . 109.54(17) ?
    C54 C55 H55A . . 109.7 ?
    C56 C55 H55A . . 109.7 ?
    C59 C55 H55A . . 109.7 ?
    C57 C56 C55 . . 109.45(17) ?
    C57 C56 H56A . . 109.8 ?
    C55 C56 H56A . . 109.8 ?
    C57 C56 H56B . . 109.8 ?
    C55 C56 H56B . . 109.8 ?
    H56A C56 H56B . . 108.2 ?
    C60 C57 C56 . . 109.76(18) ?
    C60 C57 C58 . . 108.50(17) ?
    C56 C57 C58 . . 109.97(17) ?
    C60 C57 H57A . . 109.5 ?
    C56 C57 H57A . . 109.5 ?
    C58 C57 H57A . . 109.5 ?
    C51 C58 C57 . . 110.60(17) ?
    C51 C58 H58A . . 109.5 ?
    C57 C58 H58A . . 109.5 ?
    C51 C58 H58B . . 109.5 ?
    C57 C58 H58B . . 109.5 ?
    H58A C58 H58B . . 108.1 ?
    C55 C59 C51 . . 111.33(16) ?
    C55 C59 H59A . . 109.4 ?
    C51 C59 H59A . . 109.4 ?
    C55 C59 H59B . . 109.4 ?
    C51 C59 H59B . . 109.4 ?
    H59A C59 H59B . . 108.0 ?
    C57 C60 C53 . . 109.58(17) ?
    C57 C60 H60A . . 109.8 ?
    C53 C60 H60A . . 109.8 ?
    C57 C60 H60B . . 109.8 ?
    C53 C60 H60B . . 109.8 ?
    H60A C60 H60B . . 108.2 ?
    C62 C61 C51 . . 116.11(17) ?
    C62 C61 H61A . . 108.3 ?
    C51 C61 H61A . . 108.3 ?
    C62 C61 H61B . . 108.3 ?
    C51 C61 H61B . . 108.3 ?
    H61A C61 H61B . . 107.4 ?
    C67 C62 C63 . . 117.53(18) ?
    C67 C62 C61 . . 121.10(19) ?
    C63 C62 C61 . . 121.38(18) ?
    C64 C63 C62 . . 121.09(19) ?
    C64 C63 H63A . . 119.5 ?
    C62 C63 H63A . . 119.5 ?
    C63 C64 C65 . . 120.62(19) ?
    C63 C64 H64A . . 119.7 ?
    C65 C64 H64A . . 119.7 ?
    C64 C65 C66 . . 119.31(19) ?
    C64 C65 N51 . . 117.14(18) ?
    C66 C65 N51 . . 123.53(18) ?
    C67 C66 C65 . . 118.95(19) ?
    C67 C66 H66A . . 120.5 ?
    C65 C66 H66A . . 120.5 ?
    C62 C67 C66 . . 122.47(19) ?
    C62 C67 H67A . . 118.8 ?
    C66 C67 H67A . . 118.8 ?
    N51 C68 N52 . . 121.44(19) ?
    N51 C68 C71 . . 120.41(18) ?
    N52 C68 C71 . . 118.15(18) ?
    N53 C69 N52 . . 131.12(18) ?
    N53 C69 Cl51 . . 114.79(15) ?
    N52 C69 Cl51 . . 114.09(15) ?
    N53 C70 N55 . . 126.88(18) ?
    N53 C70 C71 . . 126.86(19) ?
    N55 C70 C71 . . 106.25(17) ?
    N54 C71 C70 . . 110.81(17) ?
    N54 C71 C68 . . 132.71(18) ?
    C70 C71 C68 . . 116.44(18) ?
    N54 C72 N55 . . 114.83(18) ?
    N54 C72 H72A . . 122.6 ?
    N55 C72 H72A . . 122.6 ?
    N55 C73 C74 . . 110.12(16) ?
    N55 C73 C75 . . 109.84(16) ?
    C74 C73 C75 . . 112.51(18) ?
    N55 C73 H73A . . 108.1 ?
    C74 C73 H73A . . 108.1 ?
    C75 C73 H73A . . 108.1 ?
    C73 C74 H74A . . 109.5 ?
    C73 C74 H74B . . 109.5 ?
    H74A C74 H74B . . 109.5 ?
    C73 C74 H74C . . 109.5 ?
    H74A C74 H74C . . 109.5 ?
    H74B C74 H74C . . 109.5 ?
    C73 C75 H75A . . 109.5 ?
    C73 C75 H75B . . 109.5 ?
    H75A C75 H75B . . 109.5 ?
    C73 C75 H75C . . 109.5 ?
    H75A C75 H75C . . 109.5 ?
    H75B C75 H75C . . 109.5 ?
loop_
    _geom_torsion_atom_site_label_1
    _geom_torsion_atom_site_label_2
    _geom_torsion_atom_site_label_3
    _geom_torsion_atom_site_label_4
    _geom_torsion_site_symmetry_1
    _geom_torsion_site_symmetry_2
    _geom_torsion_site_symmetry_3
    _geom_torsion_site_symmetry_4
    _geom_torsion
    _geom_torsion_publ_flag
    C8 C1 C2 C3 . . . . 58.5(2) ?
    C9 C1 C2 C3 . . . . -58.6(2) ?
    C11 C1 C2 C3 . . . . 177.92(16) ?
    C1 C2 C3 C10 . . . . -59.9(2) ?
    C1 C2 C3 C4 . . . . 59.7(2) ?
    C10 C3 C4 C5 . . . . 60.3(2) ?
    C2 C3 C4 C5 . . . . -59.6(2) ?
    C3 C4 C5 C6 . . . . -60.2(2) ?
    C3 C4 C5 C9 . . . . 59.5(2) ?
    C4 C5 C6 C7 . . . . 60.0(2) ?
    C9 C5 C6 C7 . . . . -59.5(2) ?
    C5 C6 C7 C10 . . . . -60.5(2) ?
    C5 C6 C7 C8 . . . . 59.4(2) ?
    C2 C1 C8 C7 . . . . -58.8(2) ?
    C9 C1 C8 C7 . . . . 58.6(2) ?
    C11 C1 C8 C7 . . . . 179.78(17) ?
    C10 C7 C8 C1 . . . . 60.1(2) ?
    C6 C7 C8 C1 . . . . -60.0(2) ?
    C4 C5 C9 C1 . . . . -59.2(2) ?
    C6 C5 C9 C1 . . . . 60.1(2) ?
    C2 C1 C9 C5 . . . . 58.4(2) ?
    C8 C1 C9 C5 . . . . -58.7(2) ?
    C11 C1 C9 C5 . . . . -178.01(17) ?
    C6 C7 C10 C3 . . . . 60.6(2) ?
    C8 C7 C10 C3 . . . . -59.6(2) ?
    C4 C3 C10 C7 . . . . -60.1(2) ?
    C2 C3 C10 C7 . . . . 59.7(2) ?
    C2 C1 C11 C12 . . . . 59.7(2) ?
    C8 C1 C11 C12 . . . . 178.91(18) ?
    C9 C1 C11 C12 . . . . -62.1(2) ?
    C1 C11 C12 C17 . . . . -94.6(2) ?
    C1 C11 C12 C13 . . . . 87.5(2) ?
    C17 C12 C13 C14 . . . . 0.4(3) ?
    C11 C12 C13 C14 . . . . 178.31(18) ?
    C12 C13 C14 C15 . . . . -0.1(3) ?
    C13 C14 C15 C16 . . . . -0.2(3) ?
    C13 C14 C15 N1 . . . . 176.24(17) ?
    C18 N1 C15 C16 . . . . -37.7(3) ?
    C18 N1 C15 C14 . . . . 146.1(2) ?
    C14 C15 C16 C17 . . . . 0.1(3) ?
    N1 C15 C16 C17 . . . . -176.15(17) ?
    C15 C16 C17 C12 . . . . 0.2(3) ?
    C13 C12 C17 C16 . . . . -0.4(3) ?
    C11 C12 C17 C16 . . . . -178.37(18) ?
    C15 N1 C18 N2 . . . . -5.6(3) ?
    C15 N1 C18 C21 . . . . 174.88(19) ?
    C19 N2 C18 N1 . . . . 179.85(18) ?
    C19 N2 C18 C21 . . . . -0.6(3) ?
    C20 N3 C19 N2 . . . . 2.2(3) ?
    C20 N3 C19 Cl1 . . . . -177.30(14) ?
    C18 N2 C19 N3 . . . . -2.6(3) ?
    C18 N2 C19 Cl1 . . . . 177.00(14) ?
    C19 N3 C20 N5 . . . . -178.37(19) ?
    C19 N3 C20 C21 . . . . 1.2(3) ?
    C22 N5 C20 N3 . . . . -179.8(2) ?
    C23 N5 C20 N3 . . . . 1.1(3) ?
    C22 N5 C20 C21 . . . . 0.5(2) ?
    C23 N5 C20 C21 . . . . -178.52(18) ?
    N3 C20 C21 N4 . . . . 179.46(19) ?
    N5 C20 C21 N4 . . . . -0.9(2) ?
    N3 C20 C21 C18 . . . . -3.8(3) ?
    N5 C20 C21 C18 . . . . 175.82(17) ?
    C22 N4 C21 C20 . . . . 0.9(2) ?
    C22 N4 C21 C18 . . . . -175.1(2) ?
    N1 C18 C21 C20 . . . . -177.17(19) ?
    N2 C18 C21 C20 . . . . 3.3(3) ?
    N1 C18 C21 N4 . . . . -1.4(3) ?
    N2 C18 C21 N4 . . . . 179.1(2) ?
    C21 N4 C22 N5 . . . . -0.6(2) ?
    C20 N5 C22 N4 . . . . 0.1(2) ?
    C23 N5 C22 N4 . . . . 179.07(19) ?
    C22 N5 C23 C25 . . . . -59.4(3) ?
    C20 N5 C23 C25 . . . . 119.4(2) ?
    C22 N5 C23 C24 . . . . 64.7(3) ?
    C20 N5 C23 C24 . . . . -116.5(2) ?
    C58 C51 C52 C53 . . . . 58.5(2) ?
    C59 C51 C52 C53 . . . . -59.0(2) ?
    C61 C51 C52 C53 . . . . 178.21(16) ?
    C51 C52 C53 C60 . . . . -59.7(2) ?
    C51 C52 C53 C54 . . . . 60.7(2) ?
    C60 C53 C54 C55 . . . . 59.9(2) ?
    C52 C53 C54 C55 . . . . -60.6(2) ?
    C53 C54 C55 C56 . . . . -60.1(2) ?
    C53 C54 C55 C59 . . . . 59.5(2) ?
    C54 C55 C56 C57 . . . . 60.2(2) ?
    C59 C55 C56 C57 . . . . -59.0(2) ?
    C55 C56 C57 C60 . . . . -59.9(2) ?
    C55 C56 C57 C58 . . . . 59.4(2) ?
    C52 C51 C58 C57 . . . . -59.2(2) ?
    C59 C51 C58 C57 . . . . 58.0(2) ?
    C61 C51 C58 C57 . . . . 179.16(17) ?
    C60 C57 C58 C51 . . . . 60.4(2) ?
    C56 C57 C58 C51 . . . . -59.7(2) ?
    C54 C55 C59 C51 . . . . -60.2(2) ?
    C56 C55 C59 C51 . . . . 59.4(2) ?
    C52 C51 C59 C55 . . . . 59.4(2) ?
    C58 C51 C59 C55 . . . . -58.4(2) ?
    C61 C51 C59 C55 . . . . -177.72(17) ?
    C56 C57 C60 C53 . . . . 59.7(2) ?
    C58 C57 C60 C53 . . . . -60.5(2) ?
    C52 C53 C60 C57 . . . . 60.8(2) ?
    C54 C53 C60 C57 . . . . -59.7(2) ?
    C52 C51 C61 C62 . . . . 57.5(2) ?
    C58 C51 C61 C62 . . . . 177.43(17) ?
    C59 C51 C61 C62 . . . . -63.3(2) ?
    C51 C61 C62 C67 . . . . -98.4(2) ?
    C51 C61 C62 C63 . . . . 81.8(2) ?
    C67 C62 C63 C64 . . . . 1.5(3) ?
    C61 C62 C63 C64 . . . . -178.71(18) ?
    C62 C63 C64 C65 . . . . 0.1(3) ?
    C63 C64 C65 C66 . . . . -1.2(3) ?
    C63 C64 C65 N51 . . . . 176.95(18) ?
    C68 N51 C65 C64 . . . . 160.18(19) ?
    C68 N51 C65 C66 . . . . -21.7(3) ?
    C64 C65 C66 C67 . . . . 0.8(3) ?
    N51 C65 C66 C67 . . . . -177.28(18) ?
    C63 C62 C67 C66 . . . . -2.0(3) ?
    C61 C62 C67 C66 . . . . 178.24(19) ?
    C65 C66 C67 C62 . . . . 0.9(3) ?
    C65 N51 C68 N52 . . . . -6.8(3) ?
    C65 N51 C68 C71 . . . . 173.91(19) ?
    C69 N52 C68 N51 . . . . 178.00(18) ?
    C69 N52 C68 C71 . . . . -2.7(3) ?
    C70 N53 C69 N52 . . . . 5.2(3) ?
    C70 N53 C69 Cl51 . . . . -175.13(14) ?
    C68 N52 C69 N53 . . . . -3.6(3) ?
    C68 N52 C69 Cl51 . . . . 176.80(14) ?
    C69 N53 C70 N55 . . . . 177.51(19) ?
    C69 N53 C70 C71 . . . . -0.9(3) ?
    C72 N55 C70 N53 . . . . -177.88(19) ?
    C73 N55 C70 N53 . . . . 4.3(3) ?
    C72 N55 C70 C71 . . . . 0.8(2) ?
    C73 N55 C70 C71 . . . . -176.98(17) ?
    C72 N54 C71 C70 . . . . 0.5(2) ?
    C72 N54 C71 C68 . . . . -176.9(2) ?
    N53 C70 C71 N54 . . . . 177.86(18) ?
    N55 C70 C71 N54 . . . . -0.8(2) ?
    N53 C70 C71 C68 . . . . -4.3(3) ?
    N55 C70 C71 C68 . . . . 176.99(17) ?
    N51 C68 C71 N54 . . . . 2.5(3) ?
    N52 C68 C71 N54 . . . . -176.80(19) ?
    N51 C68 C71 C70 . . . . -174.68(17) ?
    N52 C68 C71 C70 . . . . 6.0(3) ?
    C71 N54 C72 N55 . . . . 0.1(2) ?
    C70 N55 C72 N54 . . . . -0.6(2) ?
    C73 N55 C72 N54 . . . . 177.10(18) ?
    C72 N55 C73 C74 . . . . 26.2(3) ?
    C70 N55 C73 C74 . . . . -156.61(18) ?
    C72 N55 C73 C75 . . . . -98.3(2) ?
    C70 N55 C73 C75 . . . . 78.9(2) ?
loop_
    _geom_hbond_atom_site_label_D
    _geom_hbond_atom_site_label_H
    _geom_hbond_atom_site_label_A
    _geom_hbond_site_symmetry_A
    _geom_hbond_distance_DH
    _geom_hbond_distance_HA
    _geom_hbond_distance_DA
    _geom_hbond_angle_DHA
    N1 H1A N54 . 0.88 2.14 2.940(2) 151.7
    N51 H51A N4 . 0.88 2.27 3.026(2) 144.1
