# Supplementary material for: 4-(1-Adamantylmeth­yl)-N-(2-chloro-9-isopropyl-9H-purin-6-yl)aniline
Source: Acta Crystallogr Sect E Struct Rep Online. 2009 Jun 24;65(Pt 7):o1676. doi: 10.1107/S1600536809023629 (PMC2969425; doi:10.1107/S1600536809023629)
Supplement: Supplementary file 2 [file e-65-o1676-Isup2.hkl]

# 
# h,k,l, Fc-squared, Fo-squared, sigma(Fo-squared) and status flag 
# 
data_I
_shelx_title '    mr0854 in P-1' 
_shelx_refln_list_code          4 
_shelx_F_calc_maximum      206.48 
_exptl_crystal_F_000       928.00 
_reflns_d_resolution_high  0.8409 
 
loop_ 
 _symmetry_equiv_pos_as_xyz 
 'x, y, z' 
 '-x, -y, -z' 
 
_cell_length_a    11.7305 
_cell_length_b    13.4210 
_cell_length_c    15.5314 
_cell_angle_alpha  72.002 
_cell_angle_beta   81.912 
_cell_angle_gamma  79.688 
 
_shelx_F_squared_multiplier     1.000 
 
loop_ 
 _refln_index_h 
 _refln_index_k 
 _refln_index_l 
 _refln_F_squared_calc 
 _refln_F_squared_meas 
 _refln_F_squared_sigma 
 _refln_observed_status 
   2   0   0       18.30       12.31     11.13 o 
   3   0   0     8706.48     8691.29     75.93 o 
   4   0   0      738.88      807.21     20.77 o 
   5   0   0       34.05       50.02     15.60 o 
   6   0   0      227.43      246.97     19.37 o 
   7   0   0       60.80       53.76     20.29 o 
   8   0   0      113.80       98.49     24.61 o 
   9   0   0        2.99        0.00     27.16 o 
  10   0   0       80.38       56.58     39.14 o 
  11   0   0      202.81      152.24     47.33 o 
  12   0   0       29.92        0.00     15.31 o 
  13   0   0        4.08        0.00     69.02 o 
 -13   1   0      137.57      116.77     65.37 o 
 -12   1   0       85.93       77.75     51.16 o 
 -11   1   0       55.73       79.64     38.61 o 
 -10   1   0       69.88       70.36     33.85 o 
  -9   1   0      269.09      260.24     35.71 o 
  -8   1   0        0.54        0.00     14.96 o 
  -7   1   0      129.40       97.87     17.45 o 
  -6   1   0     6296.99     6280.53     45.74 o 
  -5   1   0      597.98      602.05     20.07 o 
  -4   1   0        7.17        0.00      6.94 o 
  -3   1   0       18.97       22.63     14.03 o 
  -2   1   0     1820.17     1829.39     23.31 o 
   2   1   0     1240.13     1216.55     16.18 o 
   3   1   0      248.52      245.76     15.46 o 
   4   1   0     8522.79     8454.46     52.55 o 
   5   1   0      211.00      210.61     17.04 o 
   6   1   0       18.71       16.46     17.53 o 
   7   1   0        0.12        0.00     18.97 o 
   8   1   0      318.73      328.34     25.76 o 
   9   1   0      676.39      652.92     32.38 o 
  10   1   0      157.45      144.15     30.08 o 
  11   1   0        7.41        0.00     21.94 o 
  12   1   0       16.48        0.00     37.19 o 
  13   1   0       19.01        0.00     33.61 o 
 -13   2   0      106.68      123.49     65.92 o 
 -12   2   0        1.27       12.83     50.57 o 
 -11   2   0      469.74      498.25     49.74 o 
 -10   2   0      414.54      424.45     38.82 o 
  -9   2   0      363.18      344.60     35.75 o 
  -8   2   0      231.64      260.57     32.73 o 
  -7   2   0      486.51      503.37     19.61 o 
  -6   2   0       68.61       81.21     17.00 o 
  -5   2   0      149.19      118.62     15.83 o 
  -4   2   0      498.19      501.41     17.57 o 
  -3   2   0     1273.39     1217.00     21.16 o 
  -2   2   0       42.52       30.84     11.84 o 
  -1   2   0      807.38      811.30     22.62 o 
   0   2   0     1003.05      974.05     24.97 o 
   1   2   0    11207.91    10986.73     40.57 o 
   2   2   0    41389.22    40030.05    132.90 o 
   3   2   0    28134.16    27456.61    143.84 o 
   4   2   0    13159.91    13053.24     66.02 o 
   5   2   0       96.72       85.27     17.27 o 
   6   2   0     1280.24     1338.47     30.79 o 
   7   2   0       85.91       69.29     20.10 o 
   8   2   0      375.96      368.68     27.48 o 
   9   2   0      228.17      224.16     27.84 o 
  10   2   0      124.76      131.95     30.15 o 
  11   2   0      154.82      158.90     35.85 o 
  12   2   0      211.90      194.50     50.38 o 
  13   2   0       55.79        0.00     28.69 o 
 -13   3   0       12.47        0.00     45.77 o 
 -12   3   0      105.25      121.02     58.37 o 
 -11   3   0       69.46       50.71     49.98 o 
 -10   3   0      226.99      183.02     47.58 o 
  -9   3   0      167.45      137.79     34.78 o 
  -8   3   0        0.93        0.00     26.84 o 
  -7   3   0      839.25      892.65     27.38 o 
  -6   3   0      102.86       81.07     18.47 o 
  -5   3   0     3974.23     3973.88     41.07 o 
  -4   3   0    10921.09    11162.36     78.15 o 
  -3   3   0     1505.53     1487.99     19.71 o 
  -2   3   0       33.17       48.32     10.02 o 
  -1   3   0     1170.06     1127.13     18.39 o 
   0   3   0     3647.72     3892.50     30.13 o 
   1   3   0       14.44       18.56     10.32 o 
   2   3   0     4686.98     4709.61     34.74 o 
   3   3   0      394.23      440.98     21.03 o 
   4   3   0     3174.10     3392.78     45.45 o 
   5   3   0      284.41      263.73     18.65 o 
   6   3   0     1906.08     2011.40     36.54 o 
   7   3   0     1496.01     1434.01     34.71 o 
   8   3   0       28.25        1.42      7.70 o 
   9   3   0     2508.69     2502.19     49.25 o 
  10   3   0     1446.82     1510.41     43.57 o 
  11   3   0        2.09        0.00     12.80 o 
  12   3   0       41.71       20.82     40.83 o 
  13   3   0       14.91       19.75     55.82 o 
 -12   4   0        9.32       14.34    202.07 o 
 -11   4   0      100.64       96.47     96.80 o 
 -10   4   0      340.81      429.42     44.33 o 
  -9   4   0        7.13        0.00     19.29 o 
  -8   4   0        1.54        0.00      7.72 o 
  -7   4   0        4.38        3.15     22.35 o 
  -6   4   0      131.95      115.60     20.61 o 
  -5   4   0     3090.37     3327.22     34.61 o 
  -4   4   0        4.37        3.46      9.68 o 
  -3   4   0      130.49      139.20     11.64 o 
  -2   4   0      184.13      188.16     10.18 o 
  -1   4   0      362.38      351.17     11.19 o 
   0   4   0     1761.15     1784.57     25.38 o 
   1   4   0      371.01      370.26     14.49 o 
   2   4   0     6948.39     7013.13     44.73 o 
   3   4   0     3426.85     3271.59     42.72 o 
   4   4   0     2384.76     2288.54     39.57 o 
   5   4   0     2250.49     2253.20     53.78 o 
   6   4   0     3406.97     3355.52     65.83 o 
   7   4   0      394.37      372.90     26.64 o 
   8   4   0     1192.15     1118.03     36.41 o 
   9   4   0      786.45      796.41     35.30 o 
  10   4   0      237.02      225.86     31.27 o 
  11   4   0      182.87      195.03     36.56 o 
  12   4   0      114.06      125.00     42.76 o 
  13   4   0      141.47      150.60     79.51 o 
 -12   5   0        0.07        0.25     90.11 o 
 -11   5   0       18.52       41.23     74.99 o 
 -10   5   0      144.30      104.95     44.62 o 
  -9   5   0      175.41      161.65     39.82 o 
  -8   5   0       67.12       53.81     35.95 o 
  -7   5   0       10.72        0.00      7.96 o 
  -6   5   0       16.20        2.08      7.51 o 
  -5   5   0       90.71       89.03     16.01 o 
  -4   5   0      894.55      972.25     20.44 o 
  -3   5   0     3979.67     3948.19     37.20 o 
  -2   5   0      281.54      312.93     11.72 o 
  -1   5   0     1948.10     1852.46     21.74 o 
   0   5   0     6066.78     6084.19    147.72 o 
   1   5   0       19.01       17.59     12.14 o 
   2   5   0     4943.04     4712.92     40.81 o 
   3   5   0     5496.65     5459.96     46.06 o 
   4   5   0       81.17      112.01     18.15 o 
   5   5   0      689.71      596.06     28.97 o 
   6   5   0      101.65      107.34     24.50 o 
   7   5   0      134.80      161.48     23.18 o 
   8   5   0       14.38       22.07     23.65 o 
   9   5   0        5.84        0.00     23.75 o 
  10   5   0       18.75       29.27     29.97 o 
  11   5   0     1157.72     1077.24     44.76 o 
  12   5   0      177.56      161.89     43.49 o 
  13   5   0      134.02      112.93     57.13 o 
 -11   6   0       17.47       24.64     85.97 o 
 -10   6   0      131.39      106.43     70.98 o 
  -9   6   0       61.50       76.44     58.02 o 
  -8   6   0      189.23      178.12     58.45 o 
  -7   6   0      432.70      439.81     35.93 o 
  -6   6   0      232.49      235.10     23.30 o 
  -5   6   0      188.43      202.46     21.20 o 
  -4   6   0       90.78       77.49     24.46 o 
  -3   6   0      601.25      618.45     27.66 o 
  -2   6   0     2701.64     2845.62     26.50 o 
  -1   6   0      487.97      438.35     18.76 o 
   0   6   0       40.28       52.28     11.35 o 
   1   6   0     1549.01     1619.72     24.05 o 
   2   6   0      537.91      581.18     14.31 o 
   3   6   0      122.46      127.10     15.88 o 
   4   6   0     5683.44     5751.20     53.69 o 
   5   6   0      183.29      197.54     24.33 o 
   6   6   0     1131.25     1083.00     38.41 o 
   7   6   0        3.40        0.00      9.95 o 
   8   6   0      221.41      242.39     27.79 o 
   9   6   0      730.77      748.26     35.05 o 
  10   6   0      587.69      577.58     36.95 o 
  11   6   0       37.06       31.58     34.58 o 
  12   6   0       99.02       94.19     48.01 o 
  13   6   0      130.00      155.23     62.89 o 
 -11   7   0       24.52        0.00     96.94 o 
 -10   7   0      871.95      974.16     83.97 o 
  -9   7   0        2.47       28.13     64.41 o 
  -8   7   0      977.36     1034.27     76.01 o 
  -7   7   0      921.52      839.40     67.76 o 
  -6   7   0      374.12      336.23     34.06 o 
  -5   7   0       30.24       14.40     27.87 o 
  -4   7   0        2.15        4.74     10.71 o 
  -3   7   0      793.50      759.94     43.29 o 
  -2   7   0      237.61      301.01     19.01 o 
  -1   7   0     2043.76     2119.90     34.22 o 
   0   7   0      484.78      443.28     25.18 o 
   1   7   0      844.58      893.85     25.69 o 
   2   7   0     2775.51     2925.70     36.11 o 
   3   7   0      132.82      134.19     17.08 o 
   4   7   0     2386.05     2446.40     38.99 o 
   5   7   0      361.11      380.84     28.85 o 
   6   7   0      551.18      525.11     33.89 o 
   7   7   0      438.27      404.64     32.77 o 
   8   7   0     1659.37     1671.10     52.72 o 
   9   7   0       89.69       81.38     29.39 o 
  10   7   0      464.03      478.47     34.92 o 
  11   7   0       39.55       16.41     47.34 o 
  12   7   0      103.32       83.87     54.82 o 
  13   7   0        4.25        0.00     57.93 o 
 -10   8   0      316.00      324.13     85.69 o 
  -9   8   0      129.59      120.70     76.35 o 
  -8   8   0      110.95       66.96     62.91 o 
  -7   8   0      274.89      209.59     59.91 o 
  -6   8   0       44.92       53.38     51.53 o 
  -5   8   0      166.54      141.18     32.35 o 
  -4   8   0      245.17      247.37     29.83 o 
  -3   8   0       66.01       32.69     25.47 o 
  -2   8   0        0.18        0.55     10.07 o 
  -1   8   0       22.46       19.01     19.20 o 
   0   8   0      903.00      935.22     33.15 o 
   1   8   0      541.09      501.54     40.13 o 
   2   8   0      272.09      281.13     27.14 o 
   3   8   0      124.21      120.38     25.90 o 
   4   8   0        7.86        6.55     16.65 o 
   5   8   0      592.25      584.97     31.09 o 
   6   8   0      367.27      355.86     31.24 o 
   7   8   0       26.80       58.65     31.85 o 
   8   8   0      133.50      119.04     37.71 o 
   9   8   0       59.85       73.30     31.73 o 
  10   8   0       28.16       33.65     39.81 o 
  11   8   0       37.03       72.50     43.62 o 
  12   8   0        4.19        0.00     39.91 o 
  -9   9   0       28.42       56.78     70.43 o 
  -8   9   0     2069.55     2208.20    100.25 o 
  -7   9   0      776.33      769.74     75.46 o 
  -6   9   0     2704.62     2661.93    100.71 o 
  -5   9   0      546.28      562.70     41.32 o 
  -4   9   0      110.13       72.10     33.31 o 
  -3   9   0       81.12       60.32     30.95 o 
  -2   9   0      302.23      262.18     30.29 o 
  -1   9   0       89.19       91.86     27.17 o 
   0   9   0       17.81        0.00     19.98 o 
   1   9   0      271.11      299.73     29.75 o 
   2   9   0      431.19      428.44     31.98 o 
   3   9   0      580.61      579.34     37.67 o 
   4   9   0       27.97       47.72     29.34 o 
   5   9   0      376.35      406.36     50.59 o 
   6   9   0     2507.83     2424.86     56.61 o 
   7   9   0      426.03      409.45     37.88 o 
   8   9   0      339.09      363.66     40.89 o 
   9   9   0       30.33       48.18     38.40 o 
  10   9   0      211.39      179.85     48.66 o 
  11   9   0      215.53      235.49     61.17 o 
  12   9   0        2.72        0.00     60.70 o 
  -8  10   0      117.17       77.67     87.43 o 
  -7  10   0        0.40        0.00     59.96 o 
  -6  10   0      689.46      604.96     66.85 o 
  -5  10   0      122.40       81.81     39.66 o 
  -4  10   0      940.75      968.42     65.29 o 
  -3  10   0        8.99        0.00     20.27 o 
  -2  10   0        1.85        0.00     22.68 o 
  -1  10   0        0.91        0.00     23.26 o 
   0  10   0      144.19      119.42     30.39 o 
   1  10   0        6.90        4.59     30.89 o 
   2  10   0       19.72       19.32     28.95 o 
   3  10   0       25.21       31.55     29.24 o 
   4  10   0     1109.24     1161.39     46.85 o 
   5  10   0      155.49      169.75     36.81 o 
   6  10   0       62.24       82.04     45.87 o 
   7  10   0       95.50      105.43     50.78 o 
   8  10   0       58.65       58.98     53.46 o 
   9  10   0       17.06        0.00      5.53 o 
  10  10   0      345.45      313.28     51.34 o 
  11  10   0      177.69      142.67     57.40 o 
  -7  11   0      397.28      358.12     91.91 o 
  -6  11   0      292.23      265.81     77.46 o 
  -5  11   0     1364.07     1467.14     58.60 o 
  -4  11   0     2348.20     2288.67     65.53 o 
  -3  11   0        7.11        0.00     11.40 o 
  -2  11   0      161.74      172.65     50.64 o 
  -1  11   0       49.65        0.00     34.01 o 
   0  11   0       15.59        0.00     39.25 o 
   1  11   0        7.83        0.00     13.16 o 
   2  11   0       73.68       95.75     33.19 o 
   3  11   0        2.63        0.00     33.02 o 
   4  11   0       27.99       44.39     32.06 o 
   5  11   0       33.41       33.79     32.63 o 
   6  11   0        0.86        2.30     54.82 o 
   7  11   0       22.09        3.29     16.45 o 
   8  11   0       26.55       16.96     61.59 o 
   9  11   0       24.91       90.07     64.91 o 
  10  11   0       12.00        0.00     38.08 o 
  -6  12   0       38.06       31.52     84.14 o 
  -5  12   0      139.45      175.98     79.02 o 
  -4  12   0        2.36        0.00     66.69 o 
  -3  12   0       31.48       52.94     67.08 o 
  -2  12   0        2.53        8.22     59.01 o 
  -1  12   0      129.01      169.84     62.35 o 
   0  12   0      285.44      237.43     56.71 o 
   1  12   0      310.72      374.17     54.25 o 
   2  12   0       38.67       45.63     33.85 o 
   3  12   0       57.54       58.51     37.24 o 
   4  12   0      366.14      328.20     53.53 o 
   5  12   0       14.44        0.00     36.90 o 
   6  12   0      127.64       76.65     60.92 o 
   7  12   0      101.84       71.32     62.23 o 
   8  12   0       12.48        3.56     65.88 o 
   9  12   0        6.46        3.56     14.94 o 
  -5  13   0       82.98       66.06     87.91 o 
  -4  13   0        4.60        0.00     36.31 o 
  -3  13   0       14.85       31.79     72.60 o 
  -2  13   0       55.82       74.04     74.14 o 
  -1  13   0      721.43      835.52     76.01 o 
   0  13   0        3.54        0.00     36.27 o 
   1  13   0      126.66      172.07     70.85 o 
   2  13   0      275.72      286.81     70.27 o 
   3  13   0      130.69      129.19     47.04 o 
   4  13   0      300.53      285.31     51.92 o 
   5  13   0       13.27       20.57     42.77 o 
   6  13   0       16.33       13.45     68.75 o 
   7  13   0        8.63        0.00     20.80 o 
   8  13   0      148.86      154.73     74.05 o 
  -3  14   0      321.34      276.01     96.47 o 
  -2  14   0       33.86       31.37     80.67 o 
  -1  14   0       59.75       24.07     81.36 o 
   0  14   0       54.45       24.72     72.17 o 
   1  14   0        3.08        0.00     50.95 o 
   2  14   0        0.40       10.24     75.62 o 
   3  14   0      174.21      227.76     88.10 o 
   4  14   0        8.54       10.60     52.12 o 
   5  14   0       35.37       25.45     68.79 o 
   6  14   0       58.46      104.30     80.95 o 
   7  14   0       48.21       14.38    175.48 o 
   0  15   0        0.69       11.40     93.05 o 
   1  15   0      383.31      492.70    103.19 o 
   2  15   0       18.05        9.69     77.13 o 
   3  15   0        0.92        9.28     94.59 o 
   4  15   0        0.03       38.24     94.29 o 
  -6 -14   1      100.91      173.69     89.59 o 
  -5 -14   1        6.29       27.52     93.19 o 
  -4 -14   1       22.62       54.87     57.68 o 
  -3 -14   1      171.32      170.57     88.38 o 
  -2 -14   1      138.15      195.78     82.02 o 
  -1 -14   1       87.75      158.17     69.99 o 
   0 -14   1      168.69      161.34     83.59 o 
   1 -14   1       70.61       55.86     84.70 o 
   2 -14   1      428.19      471.75     88.91 o 
  -8 -13   1        1.99        0.00     41.47 o 
  -7 -13   1        0.04       27.83     78.81 o 
  -6 -13   1        9.23        0.00      9.58 o 
  -5 -13   1      149.91      192.06     51.44 o 
  -4 -13   1        3.92       22.48     58.80 o 
  -3 -13   1      624.70      655.65     58.95 o 
  -2 -13   1      143.47      194.09     68.25 o 
  -1 -13   1      105.80       42.93     63.94 o 
   0 -13   1        1.29        7.58     42.68 o 
   1 -13   1       66.99       99.56     70.86 o 
   2 -13   1       11.98        0.00     92.37 o 
   3 -13   1     1180.30     1255.92     87.33 o 
   4 -13   1       59.92       42.36     81.92 o 
  -9 -12   1        0.48        0.00     53.49 o 
  -8 -12   1       23.09        4.13     61.55 o 
  -7 -12   1      140.80      143.02     69.53 o 
  -6 -12   1      285.53      224.46     67.23 o 
  -5 -12   1        1.94       32.32     58.60 o 
  -4 -12   1      258.74      191.56     49.35 o 
  -3 -12   1      113.55      108.71     40.69 o 
  -2 -12   1      208.99      205.26     45.16 o 
  -1 -12   1       38.36       51.42     54.55 o 
   0 -12   1      149.08      141.25     63.08 o 
   1 -12   1     1008.88     1039.45     74.53 o 
   2 -12   1       92.32       88.62     58.39 o 
   3 -12   1        0.46        0.00     32.96 o 
   4 -12   1      859.85      947.32     75.19 o 
   5 -12   1      169.05      140.31     55.42 o 
   6 -12   1      282.31      266.39     88.44 o 
 -10 -11   1        7.05        0.00     27.59 o 
  -9 -11   1       61.65       85.25     72.37 o 
  -8 -11   1      645.37      655.60     62.84 o 
  -7 -11   1       47.61       71.75     57.51 o 
  -6 -11   1      404.15      407.96     52.47 o 
  -5 -11   1      553.75      564.92     43.59 o 
  -4 -11   1        2.97        0.00     27.76 o 
  -3 -11   1      321.07      318.93     37.03 o 
  -2 -11   1      672.85      647.20     40.66 o 
  -1 -11   1        3.67        7.72     44.01 o 
   0 -11   1      683.36      627.09     62.84 o 
   1 -11   1        9.30        0.00     27.95 o 
   2 -11   1       11.49       23.83     52.66 o 
   3 -11   1     1280.34     1167.28     71.51 o 
   4 -11   1       16.89        5.05     34.53 o 
   5 -11   1      192.12      184.05     52.22 o 
   6 -11   1        4.90        0.00    138.87 o 
   7 -11   1      190.64      205.61     88.53 o 
 -11 -10   1       38.89       50.56     56.91 o 
 -10 -10   1        0.93        0.00     44.77 o 
  -9 -10   1      183.06      157.27     51.01 o 
  -8 -10   1      102.93       77.39     49.78 o 
  -7 -10   1      146.51      111.32     45.38 o 
  -6 -10   1      374.38      355.32     53.41 o 
  -5 -10   1       11.99       22.10     32.18 o 
  -4 -10   1       69.91       86.91     33.68 o 
  -3 -10   1       30.37       21.91     29.16 o 
  -2 -10   1       26.46        5.20     26.23 o 
  -1 -10   1       95.07       97.45     31.73 o 
   0 -10   1        0.60        0.00     11.11 o 
   1 -10   1      384.24      313.92     54.66 o 
   2 -10   1      228.32      215.74     49.80 o 
   3 -10   1      733.36      710.56     41.98 o 
   4 -10   1        9.38       30.12     36.48 o 
   5 -10   1        0.32        0.00      5.78 o 
   6 -10   1      338.69      338.48     65.08 o 
   7 -10   1       54.23       48.41     61.21 o 
   8 -10   1       11.86        0.00     85.13 o 
 -11  -9   1        8.63       41.31     53.78 o 
 -10  -9   1       15.19       13.12     37.32 o 
  -9  -9   1       20.90       15.56     40.23 o 
  -8  -9   1       95.70       95.71     40.18 o 
  -7  -9   1       17.03       28.93     32.55 o 
  -6  -9   1        5.27        2.70     19.55 o 
  -5  -9   1       83.72      132.23     31.83 o 
  -4  -9   1      632.44      606.94     35.92 o 
  -3  -9   1       39.40       28.64     28.98 o 
  -2  -9   1      203.69      215.58     30.07 o 
  -1  -9   1       17.80        3.95     24.99 o 
   0  -9   1      897.44      882.91     36.95 o 
   1  -9   1      291.33      241.19     42.10 o 
   2  -9   1       13.80       27.60     29.50 o 
   3  -9   1     1167.49     1111.26     72.19 o 
   4  -9   1      276.66      266.07     36.79 o 
   5  -9   1       65.93       53.10     32.04 o 
   6  -9   1      491.77      448.36     43.22 o 
   7  -9   1       96.43       79.21     66.22 o 
   8  -9   1       71.12       47.74     66.17 o 
   9  -9   1       14.92       11.31     68.03 o 
 -12  -8   1        3.40       14.50     59.58 o 
 -11  -8   1      232.95      209.97     47.42 o 
 -10  -8   1      130.22      152.95     41.55 o 
  -9  -8   1      482.67      541.56     42.87 o 
  -8  -8   1       80.77       78.71     35.10 o 
  -7  -8   1       75.47       59.97     32.06 o 
  -6  -8   1       83.38       84.86     29.38 o 
  -5  -8   1     1254.81     1223.98     38.01 o 
  -4  -8   1      173.80      195.72     22.35 o 
  -3  -8   1      141.65      117.30     20.06 o 
  -2  -8   1      326.24      329.82     29.41 o 
  -1  -8   1       69.32       92.60     23.75 o 
   0  -8   1      117.81      110.27     25.18 o 
   1  -8   1      110.65      110.68     23.56 o 
   2  -8   1      129.78      126.26     28.44 o 
   3  -8   1        7.45        0.00     30.52 o 
   4  -8   1      637.60      636.49     37.13 o 
   5  -8   1      178.14      144.46     35.12 o 
   6  -8   1      288.10      314.89     36.13 o 
   7  -8   1      445.76      408.38     55.58 o 
   8  -8   1      280.33      257.44     77.74 o 
   9  -8   1      102.92       51.18     76.42 o 
  10  -8   1       16.19        0.76     14.68 o 
 -12  -7   1      517.33      629.75     64.75 o 
 -11  -7   1      267.57      283.18     41.49 o 
 -10  -7   1       39.10       14.51     21.79 o 
  -9  -7   1       65.07       51.08     29.65 o 
  -8  -7   1      370.98      327.74     36.22 o 
  -7  -7   1       18.01       16.94     28.85 o 
  -6  -7   1       54.62       57.73     26.49 o 
  -5  -7   1      404.69      408.88     26.20 o 
  -4  -7   1      137.90      102.21     19.10 o 
  -3  -7   1     2169.87     2161.98     36.09 o 
  -2  -7   1     1357.54     1373.58     27.93 o 
  -1  -7   1     3440.93     3607.92     46.53 o 
   0  -7   1        1.50        0.00     21.89 o 
   1  -7   1      408.47      414.16     24.50 o 
   2  -7   1       11.28       10.59     16.23 o 
   3  -7   1      115.44       72.34     26.74 o 
   4  -7   1     1137.90     1113.06     42.06 o 
   5  -7   1      140.80      140.09     30.19 o 
   6  -7   1      443.12      498.78     35.87 o 
   7  -7   1      219.14      245.11     54.30 o 
   8  -7   1      483.45      427.31     61.84 o 
   9  -7   1      847.04      906.99     74.81 o 
  10  -7   1       42.82       42.32     76.51 o 
  11  -7   1       77.01       77.39     83.61 o 
 -13  -6   1       84.61       86.34     66.87 o 
 -12  -6   1       91.71      104.77     43.32 o 
 -11  -6   1        6.46       13.67     38.35 o 
 -10  -6   1      203.26      191.35     37.86 o 
  -9  -6   1      425.16      387.72     31.52 o 
  -8  -6   1      787.18      759.97     34.25 o 
  -7  -6   1       84.45       63.26     27.14 o 
  -6  -6   1      262.52      255.85     28.03 o 
  -5  -6   1       30.77       32.11     22.77 o 
  -4  -6   1      647.29      607.38     23.87 o 
  -3  -6   1     6860.68     6528.96     76.72 o 
  -2  -6   1      455.80      541.27     20.06 o 
  -1  -6   1      198.30      176.73     14.68 o 
   0  -6   1       13.52       37.14     12.39 o 
   1  -6   1     2437.05     2427.03     51.46 o 
   2  -6   1       66.80       70.14     12.16 o 
   3  -6   1        8.04       14.72     14.87 o 
   4  -6   1        9.83        7.54     24.06 o 
   5  -6   1       31.19       30.65     25.38 o 
   6  -6   1       33.03       54.31     23.39 o 
   7  -6   1       46.46       31.03     31.63 o 
   8  -6   1       69.36       75.23     35.98 o 
   9  -6   1       38.35       80.60     57.64 o 
  10  -6   1      254.25      257.55     78.03 o 
  11  -6   1       11.38       28.40     85.71 o 
 -13  -5   1        0.76        0.00     41.02 o 
 -12  -5   1       12.05       31.35     42.75 o 
 -11  -5   1      244.37      175.65     39.62 o 
 -10  -5   1      312.85      341.55     35.37 o 
  -9  -5   1     2849.94     2805.56     55.70 o 
  -8  -5   1        1.34        0.48      7.22 o 
  -7  -5   1       46.47       24.11     26.22 o 
  -6  -5   1      946.34      894.52     36.70 o 
  -5  -5   1      675.46      650.73     30.52 o 
  -4  -5   1       14.68       14.98     15.77 o 
  -3  -5   1     1747.31     1878.98     30.32 o 
  -2  -5   1     1407.79     1421.43     25.39 o 
  -1  -5   1      841.99      849.86     26.20 o 
   0  -5   1      406.05      417.57     14.64 o 
   1  -5   1     4555.99     4402.93     81.39 o 
   2  -5   1     2030.88     2167.47     23.33 o 
   3  -5   1      384.18      438.30     17.96 o 
   4  -5   1       27.53       46.58     15.96 o 
   5  -5   1      224.34      234.51     16.96 o 
   6  -5   1     1311.32     1308.75     42.04 o 
   7  -5   1       82.08       76.76     21.35 o 
   8  -5   1      138.11      110.18     37.26 o 
   9  -5   1       26.99        3.21     23.47 o 
  10  -5   1      108.15       60.13     45.93 o 
  11  -5   1      417.09      415.74     81.25 o 
  12  -5   1      117.99      146.68     95.90 o 
 -13  -4   1      386.53      419.24     49.63 o 
 -12  -4   1      167.66      146.60     46.91 o 
 -11  -4   1      353.91      344.90     37.25 o 
 -10  -4   1      545.40      540.02     35.21 o 
  -9  -4   1      978.58      946.58     38.86 o 
  -8  -4   1       34.42       34.85     25.05 o 
  -7  -4   1      423.22      414.28     27.19 o 
  -6  -4   1     2060.78     1886.11     45.70 o 
  -5  -4   1     8375.18     8319.46     79.26 o 
  -4  -4   1       72.08       65.80     16.17 o 
  -3  -4   1     2336.01     2372.98     31.15 o 
  -2  -4   1        0.79        0.00      8.99 o 
  -1  -4   1     1086.71     1116.48     20.71 o 
   0  -4   1       84.54      104.46     11.59 o 
   1  -4   1       41.33       42.05      9.40 o 
   2  -4   1     4356.74     4383.91     29.84 o 
   3  -4   1     1595.12     1541.38     25.23 o 
   4  -4   1     1445.21     1542.62     24.21 o 
   5  -4   1       41.80       37.45     14.07 o 
   6  -4   1       54.40       51.06     17.34 o 
   7  -4   1       30.07       38.90     18.78 o 
   8  -4   1       12.32        0.00     20.94 o 
   9  -4   1       92.83       54.49     30.29 o 
  10  -4   1      364.72      363.40     35.29 o 
  11  -4   1       31.13        0.00     29.18 o 
  12  -4   1       77.11       86.90     57.61 o 
 -13  -3   1       62.13       62.23     58.47 o 
 -12  -3   1      101.63      109.22     41.15 o 
 -11  -3   1      201.15      247.77     35.41 o 
 -10  -3   1      812.35      785.30     37.90 o 
  -9  -3   1        2.65        0.00     26.41 o 
  -8  -3   1       63.08       50.42     24.43 o 
  -7  -3   1     9104.57     9061.81     76.96 o 
  -6  -3   1     3214.34     3072.20     44.02 o 
  -5  -3   1      579.58      559.88     28.20 o 
  -4  -3   1       37.90       23.24     18.58 o 
  -3  -3   1        0.57        0.00     13.34 o 
  -2  -3   1    15176.62    15033.70     62.03 o 
  -1  -3   1     6618.65     6467.44     37.99 o 
   0  -3   1     6335.29     6225.91    100.76 o 
   1  -3   1     1477.10     1439.17     21.12 o 
   2  -3   1       58.80       54.61     13.23 o 
   3  -3   1      149.32      151.20     12.17 o 
   4  -3   1     1093.63     1059.03     20.55 o 
   5  -3   1      479.14      443.04     17.48 o 
   6  -3   1      441.94      503.63     22.61 o 
   7  -3   1      386.84      365.39     24.69 o 
   8  -3   1       50.19       41.23     28.72 o 
   9  -3   1       58.75       52.52     33.30 o 
  10  -3   1      414.85      390.83     46.28 o 
  11  -3   1      159.65      180.52     50.67 o 
  12  -3   1        5.92        0.12      3.29 o 
  13  -3   1      191.37      213.65     73.36 o 
 -13  -2   1      484.89      476.40     68.95 o 
 -12  -2   1        2.56        0.00      9.56 o 
 -11  -2   1      171.32      163.03     38.71 o 
 -10  -2   1      298.72      303.05     31.70 o 
  -9  -2   1       28.03       39.08     25.52 o 
  -8  -2   1       16.75       12.98     23.80 o 
  -7  -2   1     1127.82     1179.03     33.67 o 
  -6  -2   1     1418.52     1396.00     32.71 o 
  -5  -2   1      111.76      138.71     18.58 o 
  -4  -2   1      172.39      189.73     17.60 o 
  -3  -2   1    10275.76    10296.56    159.72 o 
  -2  -2   1    10544.67    10373.46    155.75 o 
  -1  -2   1     6081.38     5949.73     31.81 o 
   0  -2   1      399.08      370.73      9.81 o 
   1  -2   1    17950.68    17301.34    251.41 o 
   2  -2   1     6272.56     6438.82     33.01 o 
   3  -2   1     1645.23     1593.49     21.22 o 
   4  -2   1      598.39      606.86     19.27 o 
   5  -2   1     1990.88     2038.74     31.96 o 
   6  -2   1      532.25      487.73     17.45 o 
   7  -2   1      285.33      304.27     21.88 o 
   8  -2   1        1.28       25.39     28.82 o 
   9  -2   1      294.57      293.54     33.67 o 
  10  -2   1        8.59       22.92     37.38 o 
  11  -2   1      780.92      790.82     48.22 o 
  12  -2   1       16.36        0.76     40.75 o 
  13  -2   1       87.56      122.54     66.10 o 
 -13  -1   1       40.63       48.10     53.55 o 
 -12  -1   1      841.50      850.65     58.09 o 
 -11  -1   1      288.77      226.44     47.82 o 
 -10  -1   1      273.25      250.16     31.50 o 
  -9  -1   1     1467.40     1403.92     40.24 o 
  -8  -1   1       15.46        8.67     14.98 o 
  -7  -1   1     1511.68     1460.42     35.04 o 
  -6  -1   1     1535.87     1444.50     31.61 o 
  -5  -1   1     1926.92     1940.31     32.60 o 
  -4  -1   1     7592.55     7351.99     51.97 o 
  -3  -1   1    17392.17    17018.92     68.08 o 
  -2  -1   1     2312.94     2479.29     42.77 o 
  -1  -1   1      116.66      143.12     12.97 o 
   1  -1   1     2274.80     2305.51     29.12 o 
   2  -1   1        6.68       14.14      9.23 o 
   3  -1   1       41.74       44.67     14.18 o 
   4  -1   1     3109.68     3141.76     26.82 o 
   5  -1   1     5108.17     5499.08     38.32 o 
   6  -1   1       58.30       68.86     14.82 o 
   7  -1   1        9.16        8.13     16.10 o 
   8  -1   1      572.02      580.80     27.35 o 
   9  -1   1        7.32        6.56     15.95 o 
  10  -1   1       53.94       54.70     34.60 o 
  11  -1   1       34.78       22.74     40.44 o 
  12  -1   1        2.24       18.91     48.32 o 
  13  -1   1       25.56       23.40     61.10 o 
 -13   0   1        1.83        0.00     26.62 o 
 -12   0   1       13.09        0.00     34.52 o 
 -11   0   1     1138.49     1144.37     56.52 o 
 -10   0   1      145.50      134.15     30.31 o 
  -9   0   1       30.02        5.00     17.23 o 
  -8   0   1      118.21       88.18     23.28 o 
  -7   0   1      300.99      262.65     23.36 o 
  -6   0   1      167.58      152.52     18.75 o 
  -5   0   1       28.84       23.81     14.17 o 
  -4   0   1     8554.63     8460.33     88.49 o 
  -3   0   1     2206.50     2162.42     35.49 o 
  -2   0   1      189.53      204.33     14.63 o 
   2   0   1    32797.48    31127.48    121.79 o 
   3   0   1     5709.74     5650.60     54.12 o 
   4   0   1     2352.39     2343.08     27.84 o 
   5   0   1      390.24      363.93     16.84 o 
   6   0   1     5760.98     5886.01     51.43 o 
   7   0   1        2.12        4.37     15.03 o 
   8   0   1      813.74      804.12     28.84 o 
   9   0   1      369.91      318.63     37.42 o 
  10   0   1      525.50      494.03     39.15 o 
  11   0   1      537.68      502.11     44.96 o 
  12   0   1      158.39      201.87     49.62 o 
  13   0   1      199.73      267.66     64.81 o 
 -13   1   1       36.54       46.95     59.65 o 
 -12   1   1      174.31      166.85     49.62 o 
 -11   1   1      331.07      323.52     43.68 o 
 -10   1   1        8.17        0.00     37.91 o 
  -9   1   1        7.56       12.70     25.67 o 
  -8   1   1      622.86      614.77     28.82 o 
  -7   1   1       39.76       27.27     21.28 o 
  -6   1   1     2449.85     2438.96     34.26 o 
  -5   1   1     1465.73     1521.05     26.34 o 
  -4   1   1       89.05       79.27     13.27 o 
  -3   1   1     8871.40     8345.05    275.04 o 
  -2   1   1     3180.89     3167.33     25.34 o 
   2   1   1    14219.85    13734.26     81.15 o 
   3   1   1      508.61      478.23     15.76 o 
   4   1   1     9372.60     9192.66    125.78 o 
   5   1   1      983.33      919.13     22.15 o 
   6   1   1     1214.58     1322.38     28.01 o 
   7   1   1       73.12       61.17     18.38 o 
   8   1   1     1396.02     1399.74     35.58 o 
   9   1   1      251.38      240.59     26.18 o 
  10   1   1      165.03      159.99     38.98 o 
  11   1   1      549.84      547.36     44.84 o 
  12   1   1        1.49        0.00     41.79 o 
  13   1   1       36.11       51.08     59.63 o 
 -13   2   1        0.11        0.00     25.73 o 
 -12   2   1       20.17       37.45     52.49 o 
 -11   2   1       28.30       49.74     45.19 o 
 -10   2   1        0.41        2.81     40.23 o 
  -9   2   1      112.01       68.82     37.15 o 
  -8   2   1      102.94       96.18     24.28 o 
  -7   2   1     1750.64     1774.60     47.73 o 
  -6   2   1      298.76      261.40     18.67 o 
  -5   2   1      238.38      321.92     17.04 o 
  -4   2   1      555.52      492.91     16.13 o 
  -3   2   1      223.69      224.11     14.05 o 
  -2   2   1     1912.30     1860.19     22.12 o 
  -1   2   1     5283.15     5341.75     37.69 o 
   1   2   1      892.59      930.84     23.95 o 
   2   2   1     3075.02     3208.55     30.62 o 
   3   2   1     6102.15     6096.06     38.94 o 
   4   2   1     2505.18     2426.06     30.19 o 
   5   2   1      938.18      860.93     23.31 o 
   6   2   1     2476.19     2717.55     38.32 o 
   7   2   1      616.92      623.72     25.87 o 
   8   2   1     2075.77     2022.31     39.89 o 
   9   2   1       83.33       81.76     25.78 o 
  10   2   1      100.37      112.96     30.54 o 
  11   2   1      291.81      264.24     43.08 o 
  12   2   1        8.77       13.83     45.98 o 
  13   2   1       19.66        0.00     51.59 o 
 -12   3   1       29.02       32.04     64.08 o 
 -11   3   1      147.42      174.14     52.86 o 
 -10   3   1       59.46       71.77     40.66 o 
  -9   3   1       11.26        0.00     23.70 o 
  -8   3   1      275.63      330.24     34.06 o 
  -7   3   1      212.57      199.16     29.14 o 
  -6   3   1       85.61      116.34     17.56 o 
  -5   3   1      336.52      316.82     16.98 o 
  -4   3   1     1065.03     1060.95     21.06 o 
  -3   3   1      272.10      296.55     13.71 o 
  -2   3   1      477.28      470.91     13.37 o 
  -1   3   1     2417.17     2472.13     21.60 o 
   0   3   1    14090.06    14163.33     43.46 o 
   1   3   1      304.81      228.78     50.47 o 
   2   3   1    42635.74    41407.84    110.60 o 
   3   3   1    24896.39    24829.58     72.41 o 
   4   3   1       67.17       97.90     17.79 o 
   5   3   1      657.30      640.25     22.37 o 
   6   3   1     2621.30     2732.60     39.29 o 
   7   3   1       23.78       10.02     19.33 o 
   8   3   1       88.07       97.31     22.69 o 
   9   3   1     1677.48     1596.90     40.69 o 
  10   3   1      183.95      192.80     32.21 o 
  11   3   1        0.15        0.00     27.52 o 
  12   3   1      327.15      310.86     48.83 o 
  13   3   1       22.13        3.71     88.34 o 
 -12   4   1       24.60        0.00     78.45 o 
 -11   4   1       49.23       12.67     77.48 o 
 -10   4   1      312.85      336.96     45.93 o 
  -9   4   1      560.17      546.06     41.47 o 
  -8   4   1      175.46      175.08     31.93 o 
  -7   4   1     2557.91     2588.82     54.65 o 
  -6   4   1      836.93      798.40     25.86 o 
  -5   4   1      259.60      271.95     17.00 o 
  -4   4   1     2510.56     2502.70     30.99 o 
  -3   4   1     4438.93     4636.37     31.31 o 
  -2   4   1     1076.05      940.75     14.35 o 
  -1   4   1     3797.05     3583.00     28.40 o 
   0   4   1     1983.42     2073.88     22.27 o 
   1   4   1     3262.60     3182.58     21.75 o 
   2   4   1     1543.04     1582.10     23.26 o 
   3   4   1    18853.78    18810.47     64.21 o 
   4   4   1     4333.76     4608.18     40.37 o 
   5   4   1      680.98      748.60     29.25 o 
   6   4   1       42.92       50.42     18.14 o 
   7   4   1      232.05      241.18     22.65 o 
   8   4   1      390.16      386.85     28.46 o 
   9   4   1       86.30       61.11     27.67 o 
  10   4   1      526.35      590.89     34.32 o 
  11   4   1      151.19      137.72     37.81 o 
  12   4   1      514.36      518.76     49.36 o 
  13   4   1        0.68        0.00    102.72 o 
 -12   5   1      111.34       60.78     96.70 o 
 -11   5   1       10.91       19.89     68.97 o 
 -10   5   1      161.54      142.09     63.58 o 
  -9   5   1      693.94      676.79     62.34 o 
  -8   5   1      627.17      668.36     58.80 o 
  -7   5   1        0.90        0.00     35.49 o 
  -6   5   1     2628.65     2617.33     51.71 o 
  -5   5   1     1075.66     1056.73     22.35 o 
  -4   5   1      397.47      383.08     14.83 o 
  -3   5   1      166.03      174.60     11.66 o 
  -2   5   1      226.65      222.64      9.85 o 
  -1   5   1     1123.21     1117.79     19.53 o 
   0   5   1     1868.55     1849.93     22.84 o 
   1   5   1      984.46      986.00     14.87 o 
   2   5   1      328.50      288.27     11.77 o 
   3   5   1     7231.34     7267.69     44.97 o 
   4   5   1     2772.69     2968.95     40.56 o 
   5   5   1     1209.39     1154.62     22.94 o 
   6   5   1     3694.86     3808.30     58.88 o 
   7   5   1      305.65      263.05     24.32 o 
   8   5   1      163.04      150.51     26.28 o 
   9   5   1      405.14      408.14     31.37 o 
  10   5   1      771.32      785.53     36.83 o 
  11   5   1        0.10        0.76     15.13 o 
  12   5   1       33.90       36.67     46.67 o 
  13   5   1      152.61      126.44     58.04 o 
 -11   6   1       30.93        2.21     42.91 o 
 -10   6   1        4.53       11.82     70.74 o 
  -9   6   1       49.05       40.08     56.91 o 
  -8   6   1      290.37      292.06     58.59 o 
  -7   6   1      109.93      122.49     52.26 o 
  -6   6   1      540.52      524.12     54.08 o 
  -5   6   1       99.93      101.03     20.48 o 
  -4   6   1     1149.16     1128.08     26.69 o 
  -3   6   1     3490.77     3580.76     52.21 o 
  -2   6   1        2.19        6.14      9.02 o 
  -1   6   1     6115.64     6202.88     43.14 o 
   0   6   1     4261.05     4476.36     36.14 o 
   1   6   1     2545.95     2544.72     24.36 o 
   2   6   1     1551.40     1718.74     21.18 o 
   3   6   1     1346.00     1373.07     19.90 o 
   4   6   1        1.26        8.66     12.55 o 
   5   6   1     4735.31     4852.72     69.34 o 
   6   6   1      369.15      362.48     27.47 o 
   7   6   1      518.41      538.80     35.76 o 
   8   6   1      365.40      337.71     29.71 o 
   9   6   1       64.17       60.36     29.42 o 
  10   6   1        0.06        0.00     28.54 o 
  11   6   1       83.99       59.06     42.82 o 
  12   6   1        0.63        0.00      7.15 o 
  13   6   1        6.89        0.00     56.17 o 
 -11   7   1      205.49      197.95    104.17 o 
 -10   7   1      322.09      444.11     86.01 o 
  -9   7   1       16.94        4.09     25.60 o 
  -8   7   1      111.78       75.39     48.58 o 
  -7   7   1      107.01      107.92     45.20 o 
  -6   7   1      205.98      178.43     52.36 o 
  -5   7   1        0.22        0.00     28.10 o 
  -4   7   1       25.27       22.82     26.02 o 
  -3   7   1      851.50      800.18     38.07 o 
  -2   7   1      501.86      452.40     20.81 o 
  -1   7   1      561.72      556.69     22.49 o 
   0   7   1     1440.83     1570.46     25.66 o 
   1   7   1      258.42      308.98     17.60 o 
   2   7   1     1077.52     1128.64     19.04 o 
   3   7   1      150.69      162.15     12.94 o 
   4   7   1       35.43       27.68     18.66 o 
   5   7   1     8174.15     8289.65     83.14 o 
   6   7   1       13.46        6.24     24.84 o 
   7   7   1       82.93       70.07     28.13 o 
   8   7   1       15.87        6.66     10.59 o 
   9   7   1       32.50       27.74     26.09 o 
  10   7   1       26.79        0.00     27.53 o 
  11   7   1      136.58      145.97     45.59 o 
  12   7   1       57.29       62.63     50.56 o 
  13   7   1      567.30      689.63     60.39 o 
 -10   8   1        0.46       47.99     78.63 o 
  -9   8   1       96.16      102.80     69.40 o 
  -8   8   1       50.70       17.22    613.46 o 
  -7   8   1      127.11      135.72     53.39 o 
  -6   8   1      295.36      302.38     47.79 o 
  -5   8   1       71.00       75.31     30.39 o 
  -4   8   1        1.00        0.00     24.77 o 
  -3   8   1        0.47       18.68     23.62 o 
  -2   8   1        7.94        0.03     13.16 o 
  -1   8   1      185.36      184.67     19.45 o 
   0   8   1     1955.54     2069.01     44.93 o 
   1   8   1       80.86       61.56     17.21 o 
   2   8   1     2094.49     2066.04     32.98 o 
   3   8   1       75.73       59.32     26.27 o 
   4   8   1      363.04      375.68     23.17 o 
   5   8   1      275.04      264.14     26.50 o 
   6   8   1      320.34      339.57     31.90 o 
   7   8   1      632.74      617.57     37.69 o 
   8   8   1      487.53      454.82     37.69 o 
   9   8   1       46.37       58.70     34.44 o 
  10   8   1        1.01        0.00     58.92 o 
  11   8   1        3.95       12.70     47.42 o 
  12   8   1      196.72      271.59     59.27 o 
  -9   9   1        4.39        0.00     57.85 o 
  -8   9   1       69.50       73.05     60.40 o 
  -7   9   1      205.01      299.88     66.88 o 
  -6   9   1      210.62      220.34     53.13 o 
  -5   9   1      661.59      708.78     62.30 o 
  -4   9   1       92.09      121.78     32.67 o 
  -3   9   1       19.70        0.00      4.65 o 
  -2   9   1       35.36       15.46     13.56 o 
  -1   9   1      252.21      259.27     23.52 o 
   0   9   1      728.66      705.70     35.09 o 
   1   9   1        4.19        7.85     25.69 o 
   2   9   1      299.00      296.09     31.14 o 
   3   9   1       21.94       32.21     27.45 o 
   4   9   1       95.33       81.71     29.76 o 
   5   9   1      326.96      340.67     41.81 o 
   6   9   1       24.13        0.00     12.72 o 
   7   9   1      721.77      649.88     40.21 o 
   8   9   1       63.58       43.32     33.59 o 
   9   9   1      133.92      141.38     41.86 o 
  10   9   1        0.18        0.00     39.16 o 
  11   9   1      102.34       92.84     48.78 o 
  12   9   1       51.42       54.12     57.62 o 
  -9  10   1        1.85        0.00     56.63 o 
  -8  10   1       93.78      126.80     73.52 o 
  -7  10   1        2.27        0.00      1.78 o 
  -6  10   1      146.84      195.40     64.55 o 
  -5  10   1      118.99      111.93     48.33 o 
  -4  10   1     2972.90     2957.39     72.04 o 
  -3  10   1      797.24      854.18     43.30 o 
  -2  10   1        0.00        2.18      9.07 o 
  -1  10   1       58.74       60.41     29.60 o 
   0  10   1       19.92       18.15     26.87 o 
   1  10   1      238.61      235.46     31.05 o 
   2  10   1       26.82       42.56     41.58 o 
   3  10   1      368.41      375.40     35.03 o 
   4  10   1        1.74       15.61     29.71 o 
   5  10   1       15.34        1.77     34.75 o 
   6  10   1      920.83      881.79     65.86 o 
   7  10   1       42.26       12.46    198.76 o 
   8  10   1       28.16       24.40     42.06 o 
   9  10   1      237.86      253.03     53.53 o 
  10  10   1      344.73      308.68     55.45 o 
  11  10   1      148.03      175.72     57.28 o 
  -8  11   1       60.67       59.45     89.68 o 
  -7  11   1       41.88       44.06     78.07 o 
  -6  11   1       13.32       13.23     70.84 o 
  -5  11   1      230.70      153.86     68.13 o 
  -4  11   1      138.59      164.28     44.05 o 
  -3  11   1      670.07      649.48     45.08 o 
  -2  11   1      121.91       78.26     34.55 o 
  -1  11   1      139.10      139.53     54.61 o 
   0  11   1      205.61      172.46     36.54 o 
   1  11   1       20.39       22.26     29.22 o 
   2  11   1       28.86       36.84     31.11 o 
   3  11   1      633.69      676.15     41.30 o 
   4  11   1      332.29      328.34     35.29 o 
   5  11   1        5.00        0.00     22.66 o 
   6  11   1      103.13       91.26     51.42 o 
   7  11   1       84.53      127.18     56.01 o 
   8  11   1        1.46        2.16      7.47 o 
   9  11   1       42.41        0.00     29.66 o 
  10  11   1       22.36        0.00     53.11 o 
  11  11   1        6.61        0.00     66.73 o 
  -6  12   1        0.67        0.00    187.82 o 
  -5  12   1      409.27      487.14     69.45 o 
  -4  12   1      277.75      278.80     53.12 o 
  -3  12   1        1.05        0.00     32.90 o 
  -2  12   1       50.29       39.35     52.28 o 
  -1  12   1      409.67      383.68     58.77 o 
   0  12   1      562.63      554.37     61.66 o 
   1  12   1       26.08       20.66     47.26 o 
   2  12   1       14.47       18.97     38.31 o 
   3  12   1      225.40      227.16     37.92 o 
   4  12   1       56.40       49.92     35.32 o 
   5  12   1       35.96        5.55     49.94 o 
   6  12   1       16.63       19.00     52.15 o 
   7  12   1        0.06        9.82     49.83 o 
   8  12   1       39.62       29.38     67.97 o 
   9  12   1       10.99       24.91     73.19 o 
  10  12   1        8.64       26.62     85.88 o 
  -5  13   1       23.14       28.19     75.05 o 
  -4  13   1      364.73      313.60     93.24 o 
  -3  13   1       69.80       45.15     72.88 o 
  -2  13   1        5.58        0.00     63.63 o 
  -1  13   1      401.70      395.70     66.72 o 
   0  13   1       28.35       35.59     61.68 o 
   1  13   1      137.49      119.66     58.82 o 
   2  13   1      181.08      121.51     43.11 o 
   3  13   1       55.20       74.84     43.89 o 
   4  13   1      205.08      236.29     49.69 o 
   5  13   1      156.30      118.68     69.53 o 
   6  13   1       63.62       45.49     57.10 o 
   7  13   1      253.00      255.59     73.41 o 
   8  13   1       16.11        9.52     75.36 o 
   9  13   1       73.02       83.62     72.58 o 
  -3  14   1      367.08      350.13     98.51 o 
  -2  14   1      704.28      776.70     81.18 o 
  -1  14   1        0.83       18.88     66.86 o 
   0  14   1        6.45        0.00     34.98 o 
   1  14   1        9.44       38.91     73.84 o 
   2  14   1       48.53       41.89     59.69 o 
   3  14   1        0.02        2.73     42.44 o 
   4  14   1      198.34      194.73     58.23 o 
   5  14   1       50.98       65.69     71.88 o 
   6  14   1      154.71      134.22     78.77 o 
   7  14   1        2.60        0.00     49.71 o 
  -1  15   1      287.46      303.69     93.80 o 
   0  15   1       28.16       11.25     90.14 o 
   1  15   1        0.03        0.00     69.55 o 
   2  15   1       88.27      124.11     80.21 o 
   3  15   1        4.55        6.10     86.72 o 
   4  15   1        0.04       11.53     79.39 o 
   5  15   1       58.40       90.87     78.28 o 
  -5 -14   2       20.42       34.06     61.83 o 
  -4 -14   2       52.91       31.08     94.94 o 
  -3 -14   2       29.72       47.47     87.95 o 
  -2 -14   2       57.46       57.79     73.82 o 
  -1 -14   2       41.07       49.43     82.63 o 
   0 -14   2       79.14       68.95     73.68 o 
   1 -14   2       17.20       39.89     72.25 o 
  -7 -13   2       18.68       30.70     79.73 o 
  -6 -13   2      241.02      214.77     63.77 o 
  -5 -13   2      408.07      454.13     52.16 o 
  -4 -13   2      103.74       91.11     53.24 o 
  -3 -13   2      341.78      425.31     78.63 o 
  -2 -13   2      149.54      215.85     72.40 o 
  -1 -13   2        0.46        0.00     13.00 o 
   0 -13   2        4.12        7.19     61.06 o 
   1 -13   2     1131.44     1286.35     90.55 o 
   2 -13   2      272.72      288.09     89.98 o 
   3 -13   2      183.79      267.26     87.92 o 
   4 -13   2       87.37       19.17    135.14 o 
  -8 -12   2       26.66       21.62   6750.42 o 
  -7 -12   2      472.81      481.12     67.94 o 
  -6 -12   2      605.75      681.21     48.46 o 
  -5 -12   2        0.29       42.39     44.53 o 
  -4 -12   2      454.46      407.10     49.43 o 
  -3 -12   2        4.54        0.00      7.10 o 
  -2 -12   2        8.56        1.49     15.04 o 
  -1 -12   2       19.24       11.29     57.90 o 
   0 -12   2      116.69       93.65     62.05 o 
   1 -12   2       11.59       10.66     53.41 o 
   2 -12   2      123.33      118.77     63.82 o 
   3 -12   2      182.57      157.58     59.33 o 
   4 -12   2        0.02        0.00      5.38 o 
   5 -12   2       45.29       85.57     77.03 o 
   6 -12   2        2.49       19.72     83.57 o 
 -10 -11   2        4.54        0.00     91.70 o 
  -9 -11   2       81.49      123.02     76.15 o 
  -8 -11   2        3.71        0.46      3.68 o 
  -7 -11   2       13.73       53.58     55.60 o 
  -6 -11   2      229.87      255.40     46.93 o 
  -5 -11   2        1.55        0.00     26.45 o 
  -4 -11   2       67.66       49.85     40.11 o 
  -3 -11   2       85.10       84.26     37.88 o 
  -2 -11   2     1252.64     1310.59     49.15 o 
  -1 -11   2       38.30       16.11     51.58 o 
   0 -11   2        0.96        0.00     25.89 o 
   1 -11   2      178.20      157.10     56.79 o 
   2 -11   2       11.16        0.00     42.55 o 
   3 -11   2      730.62      824.09     64.76 o 
   4 -11   2      570.83      648.11     65.89 o 
   5 -11   2        1.68        9.35     48.96 o 
   6 -11   2      399.14      516.43     56.96 o 
   7 -11   2      345.30      310.34     84.42 o 
 -10 -10   2      192.51      180.87     59.23 o 
  -9 -10   2      229.61      257.35     53.32 o 
  -8 -10   2      546.73      582.89     69.16 o 
  -7 -10   2      420.59      406.49     59.73 o 
  -6 -10   2       66.50       86.29     38.08 o 
  -5 -10   2      126.86       93.91     35.83 o 
  -4 -10   2      138.72      110.02     33.92 o 
  -3 -10   2      968.00      997.16     46.11 o 
  -2 -10   2      289.34      264.47     36.65 o 
  -1 -10   2       77.49       86.66     34.70 o 
   0 -10   2      350.96      334.29     54.09 o 
   1 -10   2       32.58        7.01     79.59 o 
   2 -10   2      510.99      471.43     56.22 o 
   3 -10   2       39.34       40.03     42.72 o 
   4 -10   2      159.13      164.13     42.16 o 
   5 -10   2      615.80      637.44     47.50 o 
   6 -10   2       90.37       43.29     43.23 o 
   7 -10   2        1.46        0.00     18.28 o 
   8 -10   2      116.61       94.25     88.37 o 
 -11  -9   2      266.06      258.62     57.32 o 
 -10  -9   2       11.66        0.00     39.98 o 
  -9  -9   2      129.21      115.48     41.94 o 
  -8  -9   2       19.14       20.03     39.00 o 
  -7  -9   2        4.56        1.31     32.98 o 
  -6  -9   2       14.67       16.61     27.66 o 
  -5  -9   2     1671.36     1645.31     52.97 o 
  -4  -9   2       96.30       90.62     30.15 o 
  -3  -9   2       19.98       39.62     29.16 o 
  -2  -9   2       47.88       54.90     27.52 o 
  -1  -9   2       41.31       23.64     28.09 o 
   0  -9   2        7.90        1.91     38.59 o 
   1  -9   2      227.91      272.21     45.54 o 
   2  -9   2      110.35      122.09     44.81 o 
   3  -9   2      332.67      349.95     37.79 o 
   4  -9   2        7.72        0.00      8.77 o 
   5  -9   2      110.16       90.33     38.63 o 
   6  -9   2     3351.22     3363.80     77.83 o 
   7  -9   2      413.08      415.36     71.39 o 
   8  -9   2       12.03        0.00    104.57 o 
   9  -9   2       48.55       37.25     76.74 o 
 -12  -8   2      111.31      128.29     55.79 o 
 -11  -8   2      388.34      337.98     50.60 o 
 -10  -8   2       37.83       18.48     36.66 o 
  -9  -8   2       59.33       69.30     37.71 o 
  -8  -8   2       43.24       54.19     31.56 o 
  -7  -8   2       33.05       23.68     31.88 o 
  -6  -8   2     1722.13     1763.97     42.75 o 
  -5  -8   2      708.82      716.81     31.63 o 
  -4  -8   2      234.49      200.49     23.86 o 
  -3  -8   2     1625.21     1488.87     34.88 o 
  -2  -8   2      290.46      254.87     29.48 o 
  -1  -8   2      474.32      459.81     36.87 o 
   0  -8   2      218.58      187.08     27.04 o 
   1  -8   2        0.63        6.90     39.33 o 
   2  -8   2      278.85      304.78     40.80 o 
   3  -8   2       53.64       49.73     27.27 o 
   4  -8   2      612.58      575.89     39.13 o 
   5  -8   2       48.15       40.56     34.80 o 
   6  -8   2        4.86       22.05     49.25 o 
   7  -8   2      940.72      846.82     48.27 o 
   8  -8   2      104.23       72.51     62.22 o 
   9  -8   2      591.17      584.92     86.09 o 
  10  -8   2      159.17      209.75     86.16 o 
 -12  -7   2      950.75     1032.61     53.35 o 
 -11  -7   2     1079.70     1127.07     49.64 o 
 -10  -7   2       18.39       34.73     34.16 o 
  -9  -7   2       83.35       86.55     32.40 o 
  -8  -7   2      737.17      712.93     43.13 o 
  -7  -7   2       38.47        9.69     27.78 o 
  -6  -7   2       23.12       26.33     27.99 o 
  -5  -7   2       41.78       37.15     20.16 o 
  -4  -7   2     1868.93     1928.06     37.70 o 
  -3  -7   2      159.70      150.98     20.05 o 
  -2  -7   2       22.69       24.96     18.02 o 
  -1  -7   2      124.48      134.05     17.36 o 
   0  -7   2       53.84       35.95     15.70 o 
   1  -7   2        0.72        6.24     20.90 o 
   2  -7   2      278.41      240.57     29.59 o 
   3  -7   2       87.51       80.22     24.70 o 
   4  -7   2      261.16      252.92     31.69 o 
   5  -7   2      835.42      834.66     40.04 o 
   6  -7   2       51.83       25.77     30.36 o 
   7  -7   2      898.19      862.09     53.01 o 
   8  -7   2     1021.23     1068.83     78.66 o 
   9  -7   2      144.72       98.20     68.61 o 
  10  -7   2      693.27      795.71     94.20 o 
 -12  -6   2      501.46      443.26     46.63 o 
 -11  -6   2       82.34       96.86     38.33 o 
 -10  -6   2      290.30      268.10     35.71 o 
  -9  -6   2      147.07      145.09     32.56 o 
  -8  -6   2      331.35      339.39     33.75 o 
  -7  -6   2       57.58       48.25     26.27 o 
  -6  -6   2      291.30      278.63     31.77 o 
  -5  -6   2        1.34        0.00      7.09 o 
  -4  -6   2      173.61      167.57     20.54 o 
  -3  -6   2      980.74     1004.31     26.84 o 
  -2  -6   2      351.75      311.42     18.70 o 
  -1  -6   2      315.11      350.65     17.99 o 
   0  -6   2     1047.06      975.90     21.77 o 
   1  -6   2      444.09      496.36     14.64 o 
   2  -6   2     1155.85     1104.80     20.12 o 
   3  -6   2     1035.13      977.47     26.07 o 
   4  -6   2      457.36      512.04     31.11 o 
   5  -6   2      157.41      134.88     30.64 o 
   6  -6   2      372.66      343.33     33.92 o 
   7  -6   2      215.36      206.95     28.79 o 
   8  -6   2     1317.75     1278.14     51.82 o 
   9  -6   2       78.78      123.23     46.29 o 
  10  -6   2      472.60      594.68     66.74 o 
  11  -6   2        0.23       56.01     88.62 o 
 -13  -5   2      169.91      178.49     55.79 o 
 -12  -5   2        5.34        0.00     48.88 o 
 -11  -5   2      145.04      125.69     41.14 o 
 -10  -5   2      798.85      773.89     38.91 o 
  -9  -5   2     1568.68     1584.88     46.09 o 
  -8  -5   2     1222.86     1133.31     39.83 o 
  -7  -5   2       70.20       57.95     26.00 o 
  -6  -5   2      734.25      737.61     36.12 o 
  -5  -5   2       40.38       44.17     18.40 o 
  -4  -5   2      884.49      961.15     26.03 o 
  -3  -5   2     2798.55     2768.48     36.98 o 
  -2  -5   2     1339.79     1363.31     26.46 o 
  -1  -5   2      325.83      344.50     16.63 o 
   0  -5   2     2412.53     2464.80     29.57 o 
   1  -5   2      359.59      392.51     14.04 o 
   2  -5   2     1127.29     1040.41     18.09 o 
   3  -5   2      284.92      263.26     17.76 o 
   4  -5   2       17.05       33.65     21.50 o 
   5  -5   2      110.77      113.09     20.85 o 
   6  -5   2        1.17        4.15     17.53 o 
   7  -5   2       15.58       21.35     21.05 o 
   8  -5   2       64.67       40.08     35.11 o 
   9  -5   2      207.33      185.00     43.95 o 
  10  -5   2        1.28        0.00     37.81 o 
  11  -5   2       86.35       29.32     53.93 o 
  12  -5   2      180.11      198.19    101.57 o 
 -13  -4   2        1.14        0.00     21.88 o 
 -12  -4   2      455.38      481.34     41.93 o 
 -11  -4   2        2.26        0.81     30.36 o 
 -10  -4   2      774.31      786.32     39.87 o 
  -9  -4   2     1747.22     1753.54     48.35 o 
  -8  -4   2       25.07       16.26     25.03 o 
  -7  -4   2        7.19       14.30     22.38 o 
  -6  -4   2      240.88      243.71     26.85 o 
  -5  -4   2      222.38      267.35     25.21 o 
  -4  -4   2      876.06      849.43     25.10 o 
  -3  -4   2       14.36       11.39     13.47 o 
  -2  -4   2     1002.20     1001.64     22.85 o 
  -1  -4   2      226.06      232.26     14.79 o 
   0  -4   2     1767.52     1739.59     23.71 o 
   1  -4   2      105.94      121.15     10.74 o 
   2  -4   2       99.01       89.81     25.69 o 
   3  -4   2        0.33        4.08     12.36 o 
   4  -4   2      457.66      523.68     20.79 o 
   5  -4   2      180.92      150.34     16.14 o 
   6  -4   2      337.61      278.79     19.64 o 
   7  -4   2        2.06        0.00      1.02 o 
   8  -4   2      931.33      952.37     29.50 o 
   9  -4   2      155.70      138.96     32.97 o 
  10  -4   2      171.61      129.69     38.46 o 
  11  -4   2      862.79      849.66     53.23 o 
  12  -4   2       94.77       83.95     61.07 o 
 -13  -3   2      178.97      223.32     51.61 o 
 -12  -3   2       94.53       78.06     43.18 o 
 -11  -3   2      135.43      149.85     37.97 o 
 -10  -3   2      224.66      236.27     34.34 o 
  -9  -3   2       13.49        0.00     24.01 o 
  -8  -3   2      104.22       68.55     24.05 o 
  -7  -3   2      240.29      234.32     25.69 o 
  -6  -3   2     2646.01     2587.01     42.50 o 
  -5  -3   2     2823.25     2763.46     59.87 o 
  -4  -3   2        0.28        4.31     13.82 o 
  -3  -3   2        1.85        7.93     16.85 o 
  -2  -3   2        9.29        1.35      4.98 o 
  -1  -3   2    18861.89    18180.94     90.13 o 
   0  -3   2     3068.91     2983.08     37.45 o 
   1  -3   2     2585.96     2471.96     28.12 o 
   2  -3   2      860.48      877.03     20.81 o 
   3  -3   2      826.64      839.08     20.98 o 
   4  -3   2     2213.33     2398.49     29.10 o 
   5  -3   2      413.46      374.98     18.06 o 
   6  -3   2      287.16      249.44     18.62 o 
   7  -3   2      198.78      188.49     20.02 o 
   8  -3   2        4.06        2.96     27.33 o 
   9  -3   2       44.27       52.69     27.69 o 
  10  -3   2      130.20      117.58     34.11 o 
  11  -3   2       15.75        0.00     38.04 o 
  12  -3   2       63.43       84.59     44.44 o 
 -13  -2   2      394.31      390.05     67.72 o 
 -12  -2   2      159.13      139.60     42.56 o 
 -11  -2   2       82.04       42.03     33.62 o 
 -10  -2   2      902.88      915.97     38.55 o 
  -9  -2   2        6.94        0.00     19.04 o 
  -8  -2   2      450.93      428.46     30.83 o 
  -7  -2   2     1485.74     1364.00     36.15 o 
  -6  -2   2     1061.46     1010.35     30.34 o 
  -5  -2   2      419.44      454.26     21.76 o 
  -4  -2   2       20.73       29.78     17.06 o 
  -3  -2   2       33.65       23.91     14.01 o 
  -2  -2   2     3278.05     3286.86     30.18 o 
  -1  -2   2      214.96      226.71     13.52 o 
   0  -2   2      817.70      811.37     16.86 o 
   1  -2   2       47.69       40.67     12.57 o 
   2  -2   2       64.65       60.63     14.33 o 
   3  -2   2      399.79      416.62     14.89 o 
   4  -2   2     1503.72     1558.17     23.72 o 
   5  -2   2      145.08      156.74     11.17 o 
   6  -2   2      323.98      405.78     21.72 o 
   7  -2   2      107.20       93.54     22.37 o 
   8  -2   2      951.52      956.80     35.58 o 
   9  -2   2     1008.83     1020.52     45.84 o 
  10  -2   2      712.90      767.41     45.39 o 
  11  -2   2       46.67       32.21     46.21 o 
  12  -2   2      423.89      484.53     57.19 o 
  13  -2   2       20.01       50.79     66.13 o 
 -13  -1   2      456.71      564.83     63.61 o 
 -12  -1   2      886.44      885.14     57.17 o 
 -11  -1   2     1167.12     1256.52     45.35 o 
 -10  -1   2        7.71        5.13     16.18 o 
  -9  -1   2      214.65      249.42     29.45 o 
  -8  -1   2     2327.56     2416.48     47.81 o 
  -7  -1   2      135.35      118.14     22.42 o 
  -6  -1   2      115.59      101.17     19.05 o 
  -5  -1   2      241.37      227.03     18.92 o 
  -4  -1   2      340.62      334.45     19.19 o 
  -3  -1   2     3941.01     3951.25     63.70 o 
  -2  -1   2     5447.74     5695.66     65.83 o 
  -1  -1   2    18261.76    18472.92    100.16 o 
   0  -1   2     6151.18     6090.25     49.83 o 
   1  -1   2        0.00        0.18      4.55 o 
   2  -1   2      106.27      104.51     11.47 o 
   3  -1   2     2586.70     2536.65     26.03 o 
   4  -1   2     7644.30     7711.23     40.08 o 
   5  -1   2      953.58      959.37     18.15 o 
   6  -1   2     2864.68     2963.19     31.56 o 
   7  -1   2      464.79      465.35     25.11 o 
   8  -1   2      138.90      109.55     24.39 o 
   9  -1   2       85.49       88.10     34.95 o 
  10  -1   2      186.75      174.13     39.34 o 
  11  -1   2       52.13       49.70     41.27 o 
  12  -1   2        1.02        4.73     65.55 o 
  13  -1   2       78.41       81.58     65.57 o 
 -13   0   2       47.68        0.00     10.34 o 
 -12   0   2      163.88      146.52     54.39 o 
 -11   0   2     1265.71     1284.25     60.42 o 
 -10   0   2      281.35      264.56     32.93 o 
  -9   0   2      830.62      844.61     35.59 o 
  -8   0   2      152.93      128.42     25.62 o 
  -7   0   2      228.51      187.85     23.99 o 
  -6   0   2      881.14      851.94     35.34 o 
  -5   0   2        0.08        0.00     11.38 o 
  -4   0   2      503.90      487.26     26.29 o 
  -3   0   2     1315.87     1279.01     23.06 o 
  -2   0   2     1993.20     1954.86     22.12 o 
  -1   0   2    11604.64    11733.75     73.87 o 
   1   0   2     4970.12     3925.57    640.25 o 
   2   0   2     1771.48     1796.78     30.30 o 
   3   0   2      635.02      572.59     20.03 o 
   4   0   2      744.76      738.42     17.18 o 
   5   0   2      271.59      257.69     15.10 o 
   6   0   2      221.29      230.31     16.94 o 
   7   0   2      141.36      167.28     18.28 o 
   8   0   2      529.91      575.40     34.60 o 
   9   0   2      189.48      196.37     26.52 o 
  10   0   2      388.02      367.75     39.25 o 
  11   0   2       28.30        0.00     33.98 o 
  12   0   2       16.84        3.06     50.25 o 
  13   0   2      124.47      173.42     63.82 o 
 -13   1   2      163.67      172.46     60.05 o 
 -12   1   2        0.80        0.00     31.75 o 
 -11   1   2      679.00      729.79     47.09 o 
 -10   1   2       95.13       85.36     41.96 o 
  -9   1   2      432.43      446.85     31.86 o 
  -8   1   2     2076.41     2059.99     44.20 o 
  -7   1   2      123.51      119.40     30.15 o 
  -6   1   2      626.04      663.46     31.34 o 
  -5   1   2      315.45      303.55     15.14 o 
  -4   1   2      260.98      255.15     22.82 o 
  -3   1   2      262.90      294.38     17.84 o 
  -2   1   2      384.34      375.60     15.57 o 
  -1   1   2      855.61      837.45     39.10 o 
   0   1   2     2630.59      352.50     13.56 o 
   1   1   2       14.16        5.01     11.58 o 
   2   1   2     1516.29     1566.41     34.14 o 
   3   1   2     7317.60     7284.03     38.13 o 
   4   1   2       61.37       42.40     12.42 o 
   5   1   2     2830.20     2622.41     31.70 o 
   6   1   2      155.51      129.99     16.84 o 
   7   1   2      582.60      552.16     23.28 o 
   8   1   2      594.33      578.05     26.20 o 
   9   1   2       37.93       47.25     29.66 o 
  10   1   2       75.97       77.36     36.45 o 
  11   1   2        1.17        0.00     30.95 o 
  12   1   2       50.69       87.80     47.72 o 
  13   1   2       22.80        0.00     44.23 o 
 -13   2   2       85.54       68.98     63.31 o 
 -12   2   2        0.99        0.00     43.66 o 
 -11   2   2       18.34        5.20     46.47 o 
 -10   2   2     1201.64     1208.34     80.14 o 
  -9   2   2     2685.89     2669.64     64.17 o 
  -8   2   2        0.06        0.00     19.80 o 
  -7   2   2     1170.14     1169.83     40.51 o 
  -6   2   2      255.96      240.95     25.67 o 
  -5   2   2       39.32       35.47     12.76 o 
  -4   2   2     1783.04     1677.00     34.24 o 
  -3   2   2       60.46       61.67     15.37 o 
  -2   2   2      546.47      490.16     16.82 o 
  -1   2   2    18278.82    17944.94     52.37 o 
   0   2   2     7143.63     7039.61     44.57 o 
   1   2   2     1386.38     1440.55     17.77 o 
   2   2   2    17417.71    17437.08     55.65 o 
   3   2   2     1322.97     1379.93     27.24 o 
   4   2   2        8.15        6.98      8.43 o 
   5   2   2     3135.63     3342.15     41.62 o 
   6   2   2     2363.89     2519.14     35.78 o 
   7   2   2      351.39      376.19     21.73 o 
   8   2   2      325.19      316.08     24.27 o 
   9   2   2      257.03      233.68     26.67 o 
  10   2   2       61.15       51.30     32.67 o 
  11   2   2      125.28      120.83     44.01 o 
  12   2   2        0.20        0.00     36.72 o 
  13   2   2      160.84      181.34     88.35 o 
 -12   3   2       59.72       55.02     53.70 o 
 -11   3   2      157.43      138.70     50.26 o 
 -10   3   2       74.52       68.18     40.18 o 
  -9   3   2     1198.90     1271.81     48.05 o 
  -8   3   2     1472.48     1467.84     47.37 o 
  -7   3   2      233.79      255.79     31.75 o 
  -6   3   2      757.37      740.24     32.45 o 
  -5   3   2      271.85      234.03     14.58 o 
  -4   3   2      268.63      244.21     13.39 o 
  -3   3   2       16.48       17.14     10.03 o 
  -2   3   2     1619.29     1614.77     22.11 o 
  -1   3   2        0.85        7.78     15.13 o 
   0   3   2       32.15       36.06      9.64 o 
   1   3   2     3712.22     3772.01     25.26 o 
   2   3   2     3418.04     3651.38     28.43 o 
   3   3   2    11462.80    11679.36     53.65 o 
   4   3   2      262.71      292.88     16.18 o 
   5   3   2     1737.56     1786.92     29.29 o 
   6   3   2      203.26      190.40     18.73 o 
   7   3   2        8.69        0.00     12.24 o 
   8   3   2     7908.28     8072.08     71.90 o 
   9   3   2       12.69       13.51     27.99 o 
  10   3   2       41.10        4.88     13.41 o 
  11   3   2      464.03      488.24     46.32 o 
  12   3   2        3.11        0.00     43.88 o 
  13   3   2      297.92      345.12     81.03 o 
 -12   4   2        6.82        2.01     78.53 o 
 -11   4   2        3.08        7.46     63.32 o 
 -10   4   2        0.13        0.00     40.48 o 
  -9   4   2      106.46      106.77     37.43 o 
  -8   4   2       38.89       24.30     33.09 o 
  -7   4   2      239.82      243.97     30.06 o 
  -6   4   2     1292.84     1364.59     40.32 o 
  -5   4   2       74.44       88.32     14.62 o 
  -4   4   2     1472.76     1512.57     24.23 o 
  -3   4   2      235.96      229.83     12.20 o 
  -2   4   2      217.87      203.25     10.53 o 
  -1   4   2      934.34      912.86     17.99 o 
   0   4   2     2303.74     2300.20     23.30 o 
   1   4   2      188.66      199.96     10.54 o 
   2   4   2     6256.16     6194.09     37.47 o 
   3   4   2     1238.95     1319.67     21.74 o 
   4   4   2     1641.95     1564.83     24.85 o 
   5   4   2     1748.23     1684.77     24.27 o 
   6   4   2     1429.29     1417.00     30.43 o 
   7   4   2      363.34      329.73     23.94 o 
   8   4   2        0.45        0.00     18.56 o 
   9   4   2      112.59      108.95     26.53 o 
  10   4   2       11.30        0.00     12.40 o 
  11   4   2       34.33        2.96     43.02 o 
  12   4   2       79.80       75.43     63.45 o 
  13   4   2      120.89      117.11     96.78 o 
 -12   5   2       26.85       71.22     85.09 o 
 -11   5   2        2.19        0.00     41.04 o 
 -10   5   2       19.25       35.34     65.52 o 
  -9   5   2      528.24      538.66     64.74 o 
  -8   5   2      288.75      279.10     60.16 o 
  -7   5   2        0.20        0.00     31.33 o 
  -6   5   2      192.57      183.07     27.29 o 
  -5   5   2      609.48      626.10     21.39 o 
  -4   5   2      415.38      383.13     16.27 o 
  -3   5   2       49.73       40.86     10.64 o 
  -2   5   2      234.25      195.42      8.38 o 
  -1   5   2       27.36       32.24     11.81 o 
   0   5   2     1707.52     1663.00     22.48 o 
   1   5   2        0.25        1.33      7.48 o 
   2   5   2     1245.53     1241.00     19.62 o 
   3   5   2     1844.62     1760.38     24.21 o 
   4   5   2      760.84      726.22     19.17 o 
   5   5   2      148.44      160.05     15.89 o 
   6   5   2        1.55        9.67     11.37 o 
   7   5   2        6.13        6.87     18.41 o 
   8   5   2       88.76       88.22     24.71 o 
   9   5   2      458.70      435.96     30.41 o 
  10   5   2      637.21      589.90     42.13 o 
  11   5   2       52.10       41.05     38.25 o 
  12   5   2       61.30       78.25     47.09 o 
  13   5   2        5.06       50.60     85.79 o 
 -11   6   2       27.36       72.90     70.29 o 
 -10   6   2        0.08        0.00     18.54 o 
  -9   6   2       61.16       43.48     57.83 o 
  -8   6   2      238.45      227.13     56.69 o 
  -7   6   2     1355.02     1480.80     75.20 o 
  -6   6   2       61.43       49.63     42.16 o 
  -5   6   2        0.25        0.00     14.43 o 
  -4   6   2      295.08      290.75     17.84 o 
  -3   6   2      149.31      142.71     15.36 o 
  -2   6   2      481.62      512.68     20.21 o 
  -1   6   2      458.81      519.64     17.21 o 
   0   6   2      415.56      465.63     16.36 o 
   1   6   2     1299.84     1347.68     16.53 o 
   2   6   2     1004.63      973.94     17.09 o 
   3   6   2     3694.12     3701.45     34.47 o 
   4   6   2     2270.55     2283.34     29.88 o 
   5   6   2     2088.52     1960.65     30.01 o 
   6   6   2       52.94       59.86     22.27 o 
   7   6   2      940.57      922.94     32.41 o 
   8   6   2      111.75      100.60     26.23 o 
   9   6   2      221.16      232.81     31.77 o 
  10   6   2      129.83      105.45     36.96 o 
  11   6   2       67.84       93.68     42.03 o 
  12   6   2        1.40        0.00     27.94 o 
  13   6   2       72.99       50.64     60.92 o 
 -11   7   2      179.78      150.47     82.29 o 
 -10   7   2      144.97      130.04     80.77 o 
  -9   7   2       57.19       60.33     64.73 o 
  -8   7   2       15.57       16.81     54.51 o 
  -7   7   2      371.44      397.03     60.01 o 
  -6   7   2      107.59       74.27     44.03 o 
  -5   7   2     1103.21     1196.32     66.07 o 
  -4   7   2       11.54        3.06     20.08 o 
  -3   7   2       96.00       79.14     23.20 o 
  -2   7   2      341.55      301.53     17.43 o 
  -1   7   2      802.00      813.21     21.03 o 
   0   7   2      541.74      575.41     18.06 o 
   1   7   2     1452.87     1350.12     27.36 o 
   2   7   2     1791.33     1886.25     23.20 o 
   3   7   2      939.13      907.40     20.72 o 
   4   7   2        1.60       10.57     13.38 o 
   5   7   2     3695.85     3546.17     62.55 o 
   6   7   2       16.78       10.73     37.26 o 
   7   7   2      141.68      139.71     29.17 o 
   8   7   2       41.76       52.93     25.89 o 
   9   7   2      231.32      227.19     38.28 o 
  10   7   2       10.75       26.13     33.56 o 
  11   7   2      115.30       97.56     52.44 o 
  12   7   2       29.51       36.75     51.75 o 
  13   7   2      107.33       93.57     58.65 o 
 -10   8   2        3.97        0.00     87.23 o 
  -9   8   2        0.36        0.00     85.27 o 
  -8   8   2        8.98        0.00     62.40 o 
  -7   8   2      625.16      539.43     59.70 o 
  -6   8   2     2981.89     3039.52    100.50 o 
  -5   8   2       54.21      100.53     49.12 o 
  -4   8   2      482.06      492.67     32.83 o 
  -3   8   2      583.83      576.71     32.59 o 
  -2   8   2      414.56      378.72     23.03 o 
  -1   8   2      204.33      225.74     17.56 o 
   0   8   2      570.02      591.38     20.70 o 
   1   8   2       28.67       42.13     18.03 o 
   2   8   2      516.82      541.31     22.28 o 
   3   8   2      746.77      718.81     41.02 o 
   4   8   2      640.09      599.06     28.44 o 
   5   8   2      839.15      775.07     33.15 o 
   6   8   2      319.85      353.77     31.58 o 
   7   8   2        1.73        2.46      6.18 o 
   8   8   2      437.77      412.43     35.02 o 
   9   8   2      108.69       87.25     34.69 o 
  10   8   2      366.72      397.10     44.85 o 
  11   8   2      238.47      311.17     52.54 o 
  12   8   2        7.39       16.94     51.15 o 
  -9   9   2       23.37        0.00     80.47 o 
  -8   9   2      107.22      134.60     65.78 o 
  -7   9   2      351.75      285.19     65.40 o 
  -6   9   2      139.47      139.01     54.74 o 
  -5   9   2       34.05       47.19     40.39 o 
  -4   9   2       59.36       50.90     30.71 o 
  -3   9   2      977.31      940.26     40.87 o 
  -2   9   2      810.25      865.56     30.31 o 
  -1   9   2     1416.17     1433.39     34.78 o 
   0   9   2      194.05      170.74     22.42 o 
   1   9   2     1157.20     1259.00     31.53 o 
   2   9   2       14.91       37.38     23.99 o 
   3   9   2      679.95      677.49     37.40 o 
   4   9   2      372.78      383.71     45.44 o 
   5   9   2      753.92      711.79     55.07 o 
   6   9   2     2185.70     2189.30     79.17 o 
   7   9   2      933.63      893.05     40.60 o 
   8   9   2      193.72      191.28     36.87 o 
   9   9   2      143.97      163.34     41.89 o 
  10   9   2       91.25       70.32     43.00 o 
  11   9   2       57.58       61.29     51.82 o 
  12   9   2       27.03       28.54     54.13 o 
  -9  10   2       30.36       86.69     91.10 o 
  -8  10   2       44.24       84.70     70.73 o 
  -7  10   2       14.72       38.66     63.91 o 
  -6  10   2        9.02       37.76     57.17 o 
  -5  10   2      443.78      403.94     55.29 o 
  -4  10   2      294.45      247.85     37.37 o 
  -3  10   2      590.70      609.55     38.66 o 
  -2  10   2      254.40      237.92     34.90 o 
  -1  10   2      419.19      418.14     28.06 o 
   0  10   2     2485.14     2480.58     56.40 o 
   1  10   2       18.60       20.52     27.81 o 
   2  10   2      875.38      829.47     39.27 o 
   3  10   2      307.41      292.84     31.64 o 
   4  10   2        4.86        0.00     25.37 o 
   5  10   2      532.07      477.23     54.02 o 
   6  10   2     1721.96     1684.62     79.04 o 
   7  10   2      475.50      446.27     56.59 o 
   8  10   2       49.85       38.77     42.42 o 
   9  10   2        0.00        0.00     31.53 o 
  10  10   2       28.70        0.00     24.14 o 
  11  10   2       97.92      110.50     55.61 o 
  12  10   2       69.97       37.91     64.96 o 
  -8  11   2       48.99        0.00    282.23 o 
  -7  11   2        9.26        0.00     64.09 o 
  -6  11   2       71.60       72.89     66.50 o 
  -5  11   2      111.54      111.22     63.00 o 
  -4  11   2      458.87      399.20     64.08 o 
  -3  11   2       14.40       15.80     36.65 o 
  -2  11   2      100.75       88.31     37.11 o 
  -1  11   2      665.04      686.42     37.99 o 
   0  11   2      209.91      212.95     34.06 o 
   1  11   2        3.69        1.24     15.12 o 
   2  11   2      138.61      120.09     31.93 o 
   3  11   2        0.13        9.36     32.62 o 
   4  11   2      288.47      282.51     49.09 o 
   5  11   2        4.64        7.66     37.05 o 
   6  11   2        2.05        6.32     44.87 o 
   7  11   2       43.98       40.97     45.22 o 
   8  11   2      139.18       98.08     61.30 o 
   9  11   2        3.76        1.37      4.42 o 
  10  11   2      176.31      204.13     82.07 o 
  11  11   2      211.11      255.85     77.38 o 
  -7  12   2       35.74       17.65     89.12 o 
  -6  12   2        0.94        0.00     61.55 o 
  -5  12   2       12.75        0.00    101.45 o 
  -4  12   2      385.14      293.40     71.61 o 
  -3  12   2       61.03       52.88     39.60 o 
  -2  12   2      115.64      141.98     44.59 o 
  -1  12   2      672.67      626.39     64.72 o 
   0  12   2      543.86      582.43     40.79 o 
   1  12   2      166.77      173.60     39.99 o 
   2  12   2        6.09       10.33     29.86 o 
   3  12   2      394.27      444.80     40.92 o 
   4  12   2      178.36      162.48     57.23 o 
   5  12   2       46.97       79.35     54.43 o 
   6  12   2      101.41       94.60     51.49 o 
   7  12   2       61.46       12.47     59.70 o 
   8  12   2        0.16        0.00   1367.25 o 
   9  12   2      160.39      128.54     74.06 o 
  10  12   2      110.80       72.43     76.98 o 
  -5  13   2        2.72       37.54     82.97 o 
  -4  13   2      115.07      162.59     76.67 o 
  -3  13   2      446.82      468.43     52.46 o 
  -2  13   2      133.93      118.21     67.05 o 
  -1  13   2      159.44      190.55     66.53 o 
   0  13   2        5.52       26.50     57.47 o 
   1  13   2      465.00      508.66     47.05 o 
   2  13   2      501.66      514.20     46.70 o 
   3  13   2       42.01       58.17     38.83 o 
   4  13   2      256.05      217.65     63.09 o 
   5  13   2       10.00        0.00     15.22 o 
   6  13   2        0.09        0.00     29.41 o 
   7  13   2        4.81        0.00     13.34 o 
   8  13   2       56.96       38.98     72.06 o 
   9  13   2       38.84        6.56    228.29 o 
  -4  14   2       13.50        0.00    131.18 o 
  -2  14   2      159.58      184.40     80.04 o 
  -1  14   2       80.18      101.56     80.84 o 
   0  14   2       15.54       14.98     73.84 o 
   1  14   2        8.41       77.70     63.91 o 
   2  14   2        6.82        0.00     30.93 o 
   3  14   2      150.74      182.15     48.98 o 
   4  14   2       71.35       56.96     65.32 o 
   5  14   2        1.70       11.41     68.67 o 
   6  14   2      150.00      192.54     74.71 o 
   7  14   2       46.25       23.00     75.45 o 
   8  14   2      887.65     1032.79     81.96 o 
  -1  15   2      200.91      283.89     97.43 o 
   0  15   2        0.07        0.00     25.91 o 
   1  15   2       21.49       10.02     77.32 o 
   2  15   2      460.89      555.87     94.41 o 
   3  15   2      200.42      244.12     61.63 o 
   4  15   2        0.19        0.00     19.95 o 
   5  15   2       38.82       27.59     78.06 o 
  -3 -14   3      199.22      257.48     98.96 o 
  -2 -14   3       30.52       17.61     90.89 o 
  -1 -14   3      323.67      407.48     92.78 o 
   0 -14   3        6.64       75.24     92.58 o 
  -6 -13   3        9.98       10.00     55.07 o 
  -5 -13   3      137.71      129.37     58.92 o 
  -4 -13   3        1.92       17.81     71.88 o 
  -3 -13   3       99.28      115.41     83.02 o 
  -2 -13   3      126.70       92.16     78.70 o 
  -1 -13   3      337.18      307.01     84.15 o 
   0 -13   3        5.54        8.23     69.06 o 
   1 -13   3      549.38      581.48     75.98 o 
   2 -13   3       89.60       78.48     70.77 o 
   3 -13   3       11.10        0.00     56.99 o 
  -8 -12   3       21.57       49.32     82.56 o 
  -7 -12   3      413.27      381.84     83.44 o 
  -6 -12   3      230.36      239.79     53.57 o 
  -5 -12   3      600.99      602.02     52.22 o 
  -4 -12   3       17.56       37.54     46.60 o 
  -3 -12   3        0.71        0.00     14.10 o 
  -2 -12   3        7.40        0.00    104.73 o 
  -1 -12   3     1693.26     1644.23     92.02 o 
   0 -12   3      307.02      271.34     61.96 o 
   1 -12   3        0.96        9.87   1432.16 o 
   2 -12   3      191.02      244.79     62.47 o 
   3 -12   3       75.35      100.93     73.19 o 
   4 -12   3      370.92      367.89     86.78 o 
   5 -12   3       17.01       27.86     83.62 o 
  -9 -11   3        0.06        0.00    103.43 o 
  -8 -11   3       14.58        6.49     49.28 o 
  -7 -11   3       10.44       29.14     62.98 o 
  -6 -11   3      155.97      162.61     49.07 o 
  -5 -11   3       29.44       32.35     42.69 o 
  -4 -11   3       23.43        2.02     36.46 o 
  -3 -11   3       74.15       64.41     41.42 o 
  -2 -11   3       77.13       57.60     47.48 o 
  -1 -11   3       22.96        0.00     28.63 o 
   0 -11   3       29.57       12.74     90.08 o 
   1 -11   3       13.49        0.00     32.61 o 
   2 -11   3      283.52      253.59     63.72 o 
   3 -11   3      200.08      272.19     65.40 o 
   4 -11   3       44.50       80.88     68.26 o 
   5 -11   3        6.74       45.54     62.45 o 
   6 -11   3       44.27       41.11     52.84 o 
   7 -11   3       23.87        0.00    794.37 o 
 -10 -10   3        7.35       23.07     59.28 o 
  -9 -10   3        3.75        0.00     46.88 o 
  -8 -10   3       30.36        0.00     59.51 o 
  -7 -10   3       10.41       23.81     60.69 o 
  -6 -10   3       97.36       80.43     37.90 o 
  -5 -10   3        0.01        0.00     30.23 o 
  -4 -10   3        5.08        0.00     26.55 o 
  -3 -10   3      245.97      226.50     35.17 o 
  -2 -10   3        2.18        0.00     27.82 o 
  -1 -10   3        6.75        4.38     51.38 o 
   0 -10   3       18.44        0.00     26.82 o 
   1 -10   3      257.72      257.64     47.54 o 
   2 -10   3      399.68      486.60     60.21 o 
   3 -10   3     1059.14     1043.37     66.51 o 
   4 -10   3     1067.19      933.53     67.30 o 
   5 -10   3      300.72      323.75     51.11 o 
   6 -10   3        1.33        0.00     45.38 o 
   7 -10   3        0.27       17.80     64.23 o 
   8 -10   3      177.75      152.63     97.92 o 
 -11  -9   3       75.48       30.10     33.81 o 
 -10  -9   3        1.15        2.58     47.67 o 
  -9  -9   3      209.22      173.48     49.00 o 
  -8  -9   3       94.41      112.28     43.93 o 
  -7  -9   3       24.97        4.72     41.63 o 
  -6  -9   3      320.52      316.64     31.43 o 
  -5  -9   3      934.22      948.90     47.90 o 
  -4  -9   3     2195.73     2133.22     58.00 o 
  -3  -9   3       78.25       48.61     28.32 o 
  -2  -9   3       76.21       62.03     29.92 o 
  -1  -9   3      135.72      108.17     32.01 o 
   0  -9   3        0.05        6.23     43.64 o 
   1  -9   3       52.96       81.90     43.57 o 
   2  -9   3       52.14       46.55     42.31 o 
   3  -9   3       25.82       19.47     46.74 o 
   4  -9   3       34.83       37.98     35.56 o 
   5  -9   3       53.40       44.92     39.00 o 
   6  -9   3      561.95      570.51     46.56 o 
   7  -9   3        9.55        0.00     19.60 o 
   8  -9   3      325.93      395.06     91.20 o 
   9  -9   3      584.82      669.94     90.39 o 
 -11  -8   3       11.05       33.50     50.10 o 
 -10  -8   3      153.81      172.03     44.23 o 
  -9  -8   3       68.48       68.24     52.19 o 
  -8  -8   3      320.90      345.00     40.71 o 
  -7  -8   3      542.18      548.06     40.30 o 
  -6  -8   3        0.84       13.13     29.01 o 
  -5  -8   3      506.73      485.12     32.24 o 
  -4  -8   3      467.92      485.61     34.89 o 
  -3  -8   3      936.84      959.25     31.72 o 
  -2  -8   3       43.07       37.14     26.42 o 
  -1  -8   3       72.07       53.20     26.32 o 
   0  -8   3      173.84      148.11     25.76 o 
   1  -8   3      132.80       95.55     37.97 o 
   2  -8   3      140.10      127.92     42.70 o 
   3  -8   3        1.22        0.00     18.80 o 
   4  -8   3      125.97       94.95     35.00 o 
   5  -8   3     1332.22     1330.11     50.98 o 
   6  -8   3     1939.90     1996.87     60.45 o 
   7  -8   3       41.72        5.14     13.33 o 
   8  -8   3        0.15       20.55     64.84 o 
   9  -8   3      231.70      271.15     82.64 o 
  10  -8   3      232.80      250.82     88.41 o 
 -12  -7   3      125.21      123.57     52.04 o 
 -11  -7   3        5.02        0.00     37.97 o 
 -10  -7   3       98.49       78.34     36.89 o 
  -9  -7   3      553.01      566.58     38.41 o 
  -8  -7   3       94.58       76.64     35.35 o 
  -7  -7   3        0.29        0.00     15.15 o 
  -6  -7   3      143.42      185.45     26.89 o 
  -5  -7   3     1032.89     1045.28     34.07 o 
  -4  -7   3        0.29        0.00      4.72 o 
  -3  -7   3      315.11      308.38     23.34 o 
  -2  -7   3       45.52       20.28     19.56 o 
  -1  -7   3      612.77      636.07     23.27 o 
   0  -7   3      444.32      407.42     20.45 o 
   1  -7   3     1942.37     1897.77     67.87 o 
   2  -7   3      951.16     1030.37     53.19 o 
   3  -7   3       42.04       27.68     27.62 o 
   4  -7   3     1268.26     1202.61     45.01 o 
   5  -7   3      323.22      332.67     41.59 o 
   6  -7   3      208.54      179.72     33.15 o 
   7  -7   3        0.90        0.00     25.34 o 
   8  -7   3        0.14        0.00     71.36 o 
   9  -7   3       97.29      132.03     77.23 o 
  10  -7   3      784.25      840.40     87.40 o 
 -12  -6   3      330.32      329.67     52.71 o 
 -11  -6   3       30.33       29.08     41.75 o 
 -10  -6   3      224.37      186.85     37.64 o 
  -9  -6   3      548.60      590.29     35.79 o 
  -8  -6   3       71.22       70.06     33.91 o 
  -7  -6   3      846.86      882.10     43.68 o 
  -6  -6   3      260.79      273.39     25.57 o 
  -5  -6   3      352.30      370.77     25.51 o 
  -4  -6   3       77.61       73.28     20.72 o 
  -3  -6   3       58.91       46.66     17.37 o 
  -2  -6   3      195.51      223.04     19.36 o 
  -1  -6   3        2.04        0.00      8.90 o 
   0  -6   3     2200.88     2345.37     40.22 o 
   1  -6   3      839.71      919.92     19.11 o 
   2  -6   3      316.44      321.60     23.90 o 
   3  -6   3       65.63       70.00     19.29 o 
   4  -6   3        0.84        0.00     16.79 o 
   5  -6   3      102.92       82.08     28.79 o 
   6  -6   3      918.85      911.52     42.09 o 
   7  -6   3        2.06        0.00     28.66 o 
   8  -6   3      320.51      329.98     43.43 o 
   9  -6   3      373.47      376.64     48.89 o 
  10  -6   3      283.78      272.67     84.33 o 
  11  -6   3      255.37      316.22     85.52 o 
 -12  -5   3      226.71      182.57     51.63 o 
 -11  -5   3       65.51       52.89     36.95 o 
 -10  -5   3        2.05       11.88     36.23 o 
  -9  -5   3      833.20      784.73     39.25 o 
  -8  -5   3      455.88      397.77     33.80 o 
  -7  -5   3        3.77        0.00     26.62 o 
  -6  -5   3        1.48        5.23     19.08 o 
  -5  -5   3      259.73      208.19     22.06 o 
  -4  -5   3      251.29      223.34     20.21 o 
  -3  -5   3     1863.14     1927.14     33.43 o 
  -2  -5   3      395.81      373.47     18.60 o 
  -1  -5   3     3463.15     3456.37     38.24 o 
   0  -5   3     3259.70     3267.75     35.75 o 
   1  -5   3      195.07      165.90     12.09 o 
   2  -5   3      344.16      296.97     12.91 o 
   3  -5   3      473.67      435.54     20.66 o 
   4  -5   3       89.92       95.11     18.79 o 
   5  -5   3      842.56      800.90     28.17 o 
   6  -5   3       78.35       32.20     22.26 o 
   7  -5   3      164.36      178.25     23.93 o 
   8  -5   3       44.55       64.88     29.50 o 
   9  -5   3       94.25       81.07     41.54 o 
  10  -5   3        5.40        0.00     58.34 o 
  11  -5   3       23.90        6.48     54.52 o 
 -13  -4   3      400.52      392.95     67.59 o 
 -12  -4   3       81.87      101.00     45.69 o 
 -11  -4   3       31.47        0.00      7.13 o 
 -10  -4   3       15.19       14.40     23.11 o 
  -9  -4   3     1084.53     1086.57     42.10 o 
  -8  -4   3     1064.54     1047.97     37.12 o 
  -7  -4   3        0.14        0.00      5.21 o 
  -6  -4   3      350.44      308.70     30.81 o 
  -5  -4   3       78.81       61.64     17.45 o 
  -4  -4   3     1496.62     1401.97     30.09 o 
  -3  -4   3      404.53      406.54     20.20 o 
  -2  -4   3      964.51      894.13     57.18 o 
  -1  -4   3      153.30      164.08     19.51 o 
   0  -4   3     3416.90     3355.65     33.50 o 
   1  -4   3      333.28      343.78     14.44 o 
   2  -4   3       81.02       67.48     15.31 o 
   3  -4   3        8.66       49.11     15.39 o 
   4  -4   3      223.61      187.63     17.43 o 
   5  -4   3        3.27        1.41      9.51 o 
   6  -4   3      319.11      349.70     20.67 o 
   7  -4   3        0.31        0.00      7.90 o 
   8  -4   3      296.79      286.56     25.11 o 
   9  -4   3      553.72      501.26     38.28 o 
  10  -4   3      238.62      220.73     36.67 o 
  11  -4   3      366.61      403.28     42.34 o 
  12  -4   3      458.46      458.69     64.97 o 
 -13  -3   3        3.14       41.36     55.31 o 
 -12  -3   3        2.47        0.00     29.41 o 
 -11  -3   3       50.85       58.50     38.14 o 
 -10  -3   3      248.72      218.45     34.37 o 
  -9  -3   3      565.72      532.70     37.05 o 
  -8  -3   3      659.52      656.98     33.05 o 
  -7  -3   3      144.11      116.00     26.70 o 
  -6  -3   3     1287.06     1282.50     34.18 o 
  -5  -3   3      382.98      370.79     28.01 o 
  -4  -3   3      360.70      336.15     18.07 o 
  -3  -3   3       45.19       31.74     13.75 o 
  -2  -3   3        1.90        0.00     12.26 o 
  -1  -3   3      637.45      663.48     19.23 o 
   0  -3   3        6.70        9.37     13.21 o 
   1  -3   3      349.05      332.56     13.18 o 
   2  -3   3     1268.28     1333.25     25.22 o 
   3  -3   3      520.07      520.58     19.53 o 
   4  -3   3      104.51      105.82     14.51 o 
   5  -3   3     2005.39     2019.47     30.34 o 
   6  -3   3       32.72       12.73     12.21 o 
   7  -3   3      305.52      256.82     21.47 o 
   8  -3   3      198.97      185.97     22.84 o 
   9  -3   3       60.95       55.69     24.56 o 
  10  -3   3      610.79      550.09     35.37 o 
  11  -3   3       63.15      117.36     40.43 o 
  12  -3   3       32.48       17.02     43.98 o 
 -13  -2   3      169.63      158.22     54.50 o 
 -12  -2   3       49.51       52.78     42.34 o 
 -11  -2   3       45.23       59.27     47.60 o 
 -10  -2   3      215.50      239.48     33.36 o 
  -9  -2   3      341.62      341.11     30.45 o 
  -8  -2   3      125.45      121.41     25.47 o 
  -7  -2   3      928.75      928.25     32.95 o 
  -6  -2   3     1736.92     1762.39     38.57 o 
  -5  -2   3     1603.41     1596.09     34.38 o 
  -4  -2   3      285.90      294.45     16.26 o 
  -3  -2   3      629.08      637.87     19.03 o 
  -2  -2   3      119.16      107.96     13.88 o 
  -1  -2   3        6.49        3.18      4.39 o 
   0  -2   3     3049.71     2963.91     24.86 o 
   1  -2   3     1964.88     1987.17     32.98 o 
   2  -2   3      936.95      937.88     21.93 o 
   3  -2   3     1227.77     1215.39     24.44 o 
   4  -2   3     2807.50     2928.23     32.00 o 
   5  -2   3      592.45      606.61     20.26 o 
   6  -2   3      706.80      671.87     22.77 o 
   7  -2   3      116.17      100.65     19.66 o 
   8  -2   3       49.02       47.01     20.55 o 
   9  -2   3      244.30      223.02     26.04 o 
  10  -2   3      404.88      374.36     33.03 o 
  11  -2   3        1.18        5.02     41.24 o 
  12  -2   3      172.49      164.93     44.85 o 
  13  -2   3       73.52       78.33     49.56 o 
 -13  -1   3        0.46        1.72     20.08 o 
 -12  -1   3      722.58      756.30     46.27 o 
 -11  -1   3      393.61      383.18     38.47 o 
 -10  -1   3      251.71      282.92     32.62 o 
  -9  -1   3       21.43       30.52     28.81 o 
  -8  -1   3       58.50       50.82     24.75 o 
  -7  -1   3       86.60       68.11     23.90 o 
  -6  -1   3     1988.02     2045.03     39.30 o 
  -5  -1   3     2325.59     2291.54     73.21 o 
  -4  -1   3      115.81      110.20     14.40 o 
  -3  -1   3     1314.67     1315.69     41.17 o 
  -2  -1   3      795.62      811.81     43.04 o 
  -1  -1   3     4251.28     4377.33     38.78 o 
   0  -1   3     4274.42     4178.17     30.59 o 
   1  -1   3       62.08       78.60     17.51 o 
   2  -1   3        0.69        0.00      9.97 o 
   3  -1   3     3691.28     3758.00     31.23 o 
   4  -1   3     1333.99     1291.69     22.50 o 
   5  -1   3     1300.79     1502.17     19.09 o 
   6  -1   3       71.02       43.45     18.10 o 
   7  -1   3      827.97      852.37     29.62 o 
   8  -1   3      136.53      117.51     25.32 o 
   9  -1   3        2.80        0.42     16.79 o 
  10  -1   3        1.53        0.00      7.79 o 
  11  -1   3        0.12        0.00     17.54 o 
  12  -1   3       28.90       11.68     49.55 o 
  13  -1   3      274.54      276.21     99.76 o 
 -13   0   3        4.72       30.54     62.99 o 
 -12   0   3      126.14      161.72     54.89 o 
 -11   0   3      944.62      933.69     40.97 o 
 -10   0   3      948.84      969.93     40.32 o 
  -9   0   3     1218.19     1178.77     41.11 o 
  -8   0   3      246.25      220.52     26.45 o 
  -7   0   3        0.04       26.26     31.77 o 
  -6   0   3      314.03      312.81     30.33 o 
  -5   0   3       11.45        3.81     20.88 o 
  -4   0   3      133.21      139.82     15.61 o 
  -3   0   3     3181.75     3272.50     37.32 o 
  -2   0   3       87.07       96.72     16.33 o 
  -1   0   3       25.43       21.39     13.15 o 
   0   0   3     9549.20     9667.01     65.56 o 
   1   0   3    26423.84    25415.70     71.78 o 
   2   0   3     9477.53     9367.60     39.64 o 
   3   0   3     4425.09     4421.23     35.59 o 
   4   0   3      906.69      905.39     17.47 o 
   5   0   3       41.83       60.38     12.57 o 
   6   0   3      467.13      539.09     18.90 o 
   7   0   3       13.26       14.81     23.93 o 
   8   0   3      118.67      137.83     22.71 o 
   9   0   3      660.88      667.91     31.57 o 
  10   0   3       81.61      111.87     39.58 o 
  11   0   3      361.36      365.31     41.71 o 
  12   0   3      625.49      578.94     49.57 o 
  13   0   3        5.91        0.00     52.30 o 
 -13   1   3       54.18       55.43     61.21 o 
 -12   1   3       95.68       65.78     51.06 o 
 -11   1   3       22.44        7.79     33.27 o 
 -10   1   3      697.33      750.99     36.41 o 
  -9   1   3        1.18        0.00     24.66 o 
  -8   1   3       50.59       52.54     34.06 o 
  -7   1   3        9.90        7.12     27.04 o 
  -6   1   3      222.97      228.55     28.06 o 
  -5   1   3      512.92      468.52     30.12 o 
  -4   1   3        7.45        1.40     12.77 o 
  -3   1   3     3487.60     3482.36     35.34 o 
  -2   1   3     3909.76     3749.94     33.01 o 
  -1   1   3     5024.65     4881.71     35.58 o 
   0   1   3      149.74      144.58     12.21 o 
   1   1   3     3525.63     3543.23     52.55 o 
   2   1   3     2296.13     2253.29     22.71 o 
   3   1   3     4672.03     4591.61     30.39 o 
   4   1   3     1387.13     1379.16     21.29 o 
   5   1   3        4.79        0.71     16.83 o 
   6   1   3     3018.77     2951.42     35.99 o 
   7   1   3      398.40      385.07     20.65 o 
   8   1   3      103.74       64.71     26.34 o 
   9   1   3        4.19        0.00     15.60 o 
  10   1   3      311.65      326.35     36.57 o 
  11   1   3      423.45      463.61     50.24 o 
  12   1   3       12.22       17.98     69.22 o 
  13   1   3      248.55      293.39     81.89 o 
 -12   2   3        9.18        0.00     38.75 o 
 -11   2   3      265.85      237.42     51.20 o 
 -10   2   3      333.26      327.87     42.42 o 
  -9   2   3     1372.67     1365.42     50.95 o 
  -8   2   3     1526.83     1507.10     49.62 o 
  -7   2   3      866.62      839.03     39.78 o 
  -6   2   3        0.43        0.00      6.12 o 
  -5   2   3     1433.81     1521.89     37.99 o 
  -4   2   3      463.20      422.25     20.18 o 
  -3   2   3        7.03       13.11     14.30 o 
  -2   2   3      381.54      433.22     17.90 o 
  -1   2   3      167.96      165.34     13.69 o 
   0   2   3     2591.80     2497.03     36.29 o 
   1   2   3      141.98      142.56     11.39 o 
   2   2   3    10498.89    10427.98     47.42 o 
   3   2   3      952.70      960.35     24.87 o 
   4   2   3        0.74        5.00     12.52 o 
   5   2   3     7821.80     7991.35     51.97 o 
   6   2   3      353.26      329.82     18.03 o 
   7   2   3      798.34      811.39     26.00 o 
   8   2   3      110.62      100.82     22.64 o 
   9   2   3       18.41        0.01      9.35 o 
  10   2   3     1027.60     1090.93     48.13 o 
  11   2   3        0.54        8.88     57.53 o 
  12   2   3      122.01       79.36     65.51 o 
  13   2   3       11.23       48.93     74.04 o 
 -12   3   3       26.73       16.48     47.75 o 
 -11   3   3      174.55      155.52     52.67 o 
 -10   3   3      103.83       78.20     44.02 o 
  -9   3   3     1015.67     1005.49     76.52 o 
  -8   3   3     1612.56     1579.05     52.06 o 
  -7   3   3       36.01       25.95     28.54 o 
  -6   3   3       91.42       73.55     26.99 o 
  -5   3   3      192.59      161.50     21.75 o 
  -4   3   3     1505.67     1475.65     28.02 o 
  -3   3   3     3229.78     3386.10     35.15 o 
  -2   3   3       39.82       43.10     13.33 o 
  -1   3   3       57.29       81.71     11.64 o 
   0   3   3      551.19      572.14     12.20 o 
   1   3   3     1118.58     1082.22     18.63 o 
   2   3   3     1595.41     1554.27     22.27 o 
   3   3   3      125.26      117.58     14.46 o 
   4   3   3      128.03      141.24     11.60 o 
   5   3   3      111.16      118.03     15.61 o 
   6   3   3     2913.04     2856.22     37.29 o 
   7   3   3      536.33      556.58     23.46 o 
   8   3   3      228.57      234.63     23.64 o 
   9   3   3     1403.52     1425.26     37.55 o 
  10   3   3      226.93      198.32     55.49 o 
  11   3   3       99.96       74.28     60.79 o 
  12   3   3      113.95      101.49     57.22 o 
  13   3   3       60.49       41.57     90.26 o 
 -12   4   3        5.41       15.13     89.95 o 
 -11   4   3       76.17      107.34     74.18 o 
 -10   4   3        0.29        0.00     36.32 o 
  -9   4   3      350.11      312.03     37.51 o 
  -8   4   3      243.84      276.06     34.14 o 
  -7   4   3      312.70      319.42     31.92 o 
  -6   4   3        0.68       11.68     34.99 o 
  -5   4   3     1138.53     1208.37     35.18 o 
  -4   4   3      228.85      242.40     12.56 o 
  -3   4   3     1420.13     1366.47     18.88 o 
  -2   4   3     1582.01     1608.63     18.80 o 
  -1   4   3      125.34      109.23      9.49 o 
   0   4   3     1094.50     1095.81     20.96 o 
   1   4   3       92.08      102.38      9.66 o 
   2   4   3      181.24      201.17     13.87 o 
   3   4   3      999.89     1092.34     21.72 o 
   4   4   3      223.29      217.86     15.55 o 
   5   4   3      253.94      247.45     14.37 o 
   6   4   3     3425.29     3597.18     42.40 o 
   7   4   3      727.83      708.50     26.21 o 
   8   4   3        3.26        3.23     24.27 o 
   9   4   3      576.41      564.03     29.72 o 
  10   4   3      251.93      263.46     35.04 o 
  11   4   3       47.38       49.21     61.34 o 
  12   4   3        8.82        0.00     24.07 o 
  13   4   3       10.38        0.00      8.65 o 
 -12   5   3      289.57      314.28    108.73 o 
 -11   5   3       27.48       20.30     82.75 o 
 -10   5   3       13.52        0.00    145.15 o 
  -9   5   3        3.85        0.00     46.05 o 
  -8   5   3        1.01        0.00     33.79 o 
  -7   5   3      292.32      300.42     49.77 o 
  -6   5   3       19.96       32.31     27.53 o 
  -5   5   3     1018.28     1060.97     33.35 o 
  -4   5   3        1.04        0.00     12.84 o 
  -3   5   3      206.66      235.65     12.26 o 
  -2   5   3      277.96      260.20      8.83 o 
  -1   5   3       16.63       12.12     11.06 o 
   0   5   3      841.40      796.50     19.25 o 
   1   5   3      152.97      123.66      9.41 o 
   2   5   3      691.51      726.80     17.28 o 
   3   5   3       40.07       52.27     13.11 o 
   4   5   3      759.52      754.75     20.60 o 
   5   5   3     2452.33     2494.32     33.94 o 
   6   5   3      106.02      134.79     16.20 o 
   7   5   3      152.54      142.28     18.14 o 
   8   5   3      183.83      173.24     23.09 o 
   9   5   3        5.44       15.05     37.20 o 
  10   5   3        4.29        0.00     26.03 o 
  11   5   3      499.48      482.86     39.60 o 
  12   5   3       42.27        0.00     74.37 o 
  13   5   3        0.47        0.00     41.79 o 
 -11   6   3        0.41        2.79     32.72 o 
 -10   6   3      277.86      280.79     74.15 o 
  -9   6   3      546.22      513.96     69.16 o 
  -8   6   3      392.96      419.97     58.62 o 
  -7   6   3     2073.36     2023.42     86.13 o 
  -6   6   3     1535.27     1509.96     70.53 o 
  -5   6   3      171.09      183.98     47.28 o 
  -4   6   3       31.94       20.76     21.60 o 
  -3   6   3      107.47       90.30     17.21 o 
  -2   6   3      213.46      179.06     17.75 o 
  -1   6   3      430.85      385.76     16.24 o 
   0   6   3        0.24        0.07      4.66 o 
   1   6   3      638.81      620.60     11.65 o 
   2   6   3      555.15      511.03     15.95 o 
   3   6   3      365.00      347.02     16.08 o 
   4   6   3       35.38       31.00     14.54 o 
   5   6   3     3354.90     3509.57     40.03 o 
   6   6   3      173.39      159.24     18.36 o 
   7   6   3       53.98       71.69     22.28 o 
   8   6   3      101.19      104.26     27.94 o 
   9   6   3       43.65       45.90     30.67 o 
  10   6   3      171.66      167.04     36.45 o 
  11   6   3      302.07      356.00     43.96 o 
  12   6   3        1.76        1.13      6.45 o 
  13   6   3       50.75       82.37     75.72 o 
 -11   7   3        4.59       25.28     94.65 o 
 -10   7   3       28.45       11.60     64.67 o 
  -9   7   3       40.16       35.42     61.72 o 
  -8   7   3      535.39      557.05     61.65 o 
  -7   7   3      697.03      758.98     66.50 o 
  -6   7   3      247.36      246.90     53.86 o 
  -5   7   3      102.66       85.92     40.14 o 
  -4   7   3      864.95      899.96     34.69 o 
  -3   7   3      286.19      285.37     21.71 o 
  -2   7   3      336.12      375.02     21.82 o 
  -1   7   3       58.19       55.42     14.25 o 
   0   7   3      780.94      822.46     20.89 o 
   1   7   3        5.32        0.00     16.11 o 
   2   7   3      762.52      827.34     18.16 o 
   3   7   3        8.15        5.99     13.98 o 
   4   7   3       34.97       28.09     15.25 o 
   5   7   3     3451.17     3567.95     55.05 o 
   6   7   3       49.70       55.47     25.45 o 
   7   7   3     1843.87     1821.09     48.54 o 
   8   7   3        0.65       19.14     31.38 o 
   9   7   3       43.79       60.23     33.08 o 
  10   7   3       32.51       28.15     38.10 o 
  11   7   3      380.77      377.06     50.76 o 
  12   7   3      105.23       80.14     48.82 o 
  13   7   3        4.06        0.00     20.12 o 
 -10   8   3      332.55      322.76     80.92 o 
  -9   8   3       37.56       35.52     58.29 o 
  -8   8   3      323.24      333.86     70.08 o 
  -7   8   3       25.05       34.31     43.93 o 
  -6   8   3       11.36        0.00     18.83 o 
  -5   8   3      220.70      212.77     44.56 o 
  -4   8   3       64.20       62.57     44.00 o 
  -3   8   3     1309.02     1367.51     40.39 o 
  -2   8   3      244.61      259.43     22.81 o 
  -1   8   3     1086.54     1064.31     27.99 o 
   0   8   3     1554.58     1591.50     27.97 o 
   1   8   3      343.19      333.21     20.90 o 
   2   8   3      691.90      660.27     23.64 o 
   3   8   3      835.19      861.48     34.96 o 
   4   8   3        1.05       10.07     22.06 o 
   5   8   3     5983.62     5919.31     72.28 o 
   6   8   3      198.09      205.46     29.59 o 
   7   8   3        0.37        0.00     13.06 o 
   8   8   3      361.78      357.04     35.02 o 
   9   8   3      249.77      243.74     35.84 o 
  10   8   3      145.11      164.48     36.63 o 
  11   8   3       34.43       19.68     24.94 o 
  12   8   3       31.25        7.51     37.94 o 
  13   8   3        2.18       24.13     59.34 o 
  -9   9   3       44.92       86.90     68.31 o 
  -8   9   3       83.44      133.88     70.58 o 
  -7   9   3       22.08        0.00      5.51 o 
  -6   9   3     1446.12     1585.17     81.15 o 
  -5   9   3     1189.15     1229.73     73.04 o 
  -4   9   3     1882.44     1955.20     80.24 o 
  -3   9   3       69.59       62.62     30.05 o 
  -2   9   3       20.00       27.74     18.58 o 
  -1   9   3     2373.49     2318.93     35.74 o 
   0   9   3        6.50        0.00      8.73 o 
   1   9   3      281.18      286.51     22.94 o 
   2   9   3       46.65       31.21     20.67 o 
   3   9   3      157.86      149.95     35.66 o 
   4   9   3       82.58       42.77     39.63 o 
   5   9   3      274.20      259.31     44.53 o 
   6   9   3     1139.84     1041.90     62.39 o 
   7   9   3      838.62      793.42     47.32 o 
   8   9   3     1273.34     1222.67     48.23 o 
   9   9   3      495.22      455.70     40.80 o 
  10   9   3        1.39        7.62     39.66 o 
  11   9   3       32.23       29.02     48.83 o 
  12   9   3       68.92       93.00     60.45 o 
  -9  10   3        5.37       50.04     72.65 o 
  -8  10   3       94.68       76.68     80.30 o 
  -7  10   3        4.12        0.67      6.73 o 
  -6  10   3        0.11        0.00     35.37 o 
  -5  10   3       44.84       31.43     48.05 o 
  -4  10   3        4.76       11.92     47.44 o 
  -3  10   3      292.37      278.92     34.01 o 
  -2  10   3       12.18        1.96     23.53 o 
  -1  10   3      245.38      234.00     22.39 o 
   0  10   3       24.43       27.90     22.16 o 
   1  10   3      240.31      264.70     24.65 o 
   2  10   3       21.54       10.31     16.09 o 
   3  10   3     2507.96     2500.09     80.62 o 
   4  10   3      156.92      195.94     45.59 o 
   5  10   3      849.24      855.16     55.96 o 
   6  10   3        6.52       18.10     37.98 o 
   7  10   3     1547.33     1456.40     75.68 o 
   8  10   3      179.20      215.93     52.36 o 
   9  10   3      118.42      123.06     55.47 o 
  10  10   3       44.10       24.78     43.81 o 
  11  10   3        1.11        4.35     55.25 o 
  12  10   3       21.94       22.25     74.19 o 
  -8  11   3       20.68        4.44     90.24 o 
  -7  11   3       46.17       22.34     79.76 o 
  -6  11   3      250.68      276.87     69.39 o 
  -5  11   3       96.75      103.72     55.92 o 
  -4  11   3      362.32      308.95     64.92 o 
  -3  11   3      918.07      924.09     45.21 o 
  -2  11   3      219.66      226.45     36.81 o 
  -1  11   3      676.06      628.91     31.88 o 
   0  11   3       41.30       46.66     25.42 o 
   1  11   3      518.75      549.20     37.96 o 
   2  11   3      176.54      223.66     35.76 o 
   3  11   3       18.35        0.00     37.11 o 
   4  11   3      102.58       93.91     44.04 o 
   5  11   3      124.67      103.86     46.21 o 
   6  11   3      107.25       77.40     48.36 o 
   7  11   3      485.94      480.57     55.69 o 
   8  11   3     1045.17      929.47     74.72 o 
   9  11   3       71.15       54.07     54.77 o 
  10  11   3        9.45       18.00     62.82 o 
  11  11   3        1.70       24.90     83.76 o 
  -7  12   3        0.07        4.42     12.87 o 
  -6  12   3       21.47        8.92     74.90 o 
  -5  12   3      356.71      388.16     75.42 o 
  -4  12   3        1.79        0.00     37.73 o 
  -3  12   3       28.39        5.78     60.77 o 
  -2  12   3       32.42       45.57     38.16 o 
  -1  12   3       96.24      102.18     53.27 o 
   0  12   3        8.51       39.23     35.32 o 
   1  12   3      279.63      295.70     37.01 o 
   2  12   3       58.67       42.85     35.20 o 
   3  12   3      224.32      169.54     47.77 o 
   4  12   3       35.83       46.92     47.77 o 
   5  12   3      461.13      418.74     58.50 o 
   6  12   3      758.22      819.58     68.14 o 
   7  12   3      187.07      144.82     63.33 o 
   8  12   3      682.58      754.73     73.86 o 
   9  12   3       27.90       70.42     70.96 o 
  10  12   3      198.55      186.97     86.02 o 
  -5  13   3       17.26       32.95     79.53 o 
  -4  13   3       76.52      103.94     76.39 o 
  -3  13   3      194.26      207.75     71.85 o 
  -2  13   3       99.84      112.19     49.00 o 
  -1  13   3       54.79      107.61     61.66 o 
   0  13   3       37.98       54.33     60.46 o 
   1  13   3       12.84       11.52     39.15 o 
   2  13   3      418.71      482.01     45.59 o 
   3  13   3      158.43      174.82     51.88 o 
   4  13   3     1158.14     1197.94     71.99 o 
   5  13   3      641.68      714.57     66.98 o 
   6  13   3        9.69       18.90     49.96 o 
   7  13   3      413.49      399.97     71.58 o 
   8  13   3       12.08        0.00    125.00 o 
   9  13   3      181.17      123.73     85.91 o 
  -4  14   3        6.97       20.40     80.41 o 
  -3  14   3        9.84       10.51     73.68 o 
  -2  14   3      148.08      120.57     79.39 o 
  -1  14   3        9.44        6.43     79.37 o 
   0  14   3        0.19       30.16     73.78 o 
   1  14   3        9.05        0.00     31.01 o 
   2  14   3       41.42       46.59     62.98 o 
   3  14   3      178.52      188.16     68.52 o 
   4  14   3        0.32        0.00    691.88 o 
   5  14   3       34.78       37.76     59.45 o 
   6  14   3       17.44        0.00     66.12 o 
   7  14   3      402.14      402.26     74.64 o 
   8  14   3      131.03      116.18     85.12 o 
  -1  15   3      249.39      229.98     90.20 o 
   0  15   3      161.77      270.97     87.31 o 
   1  15   3        2.94        0.00    130.14 o 
   2  15   3      298.42      368.18     58.99 o 
   3  15   3       12.46        2.45     78.86 o 
   4  15   3        2.48        0.00     59.19 o 
   5  15   3       96.12      118.29     85.26 o 
   6  15   3        2.97        0.00     49.65 o 
  -5 -13   4       70.91      104.34     85.62 o 
  -4 -13   4      121.34      179.76     96.80 o 
  -3 -13   4      255.33      249.51     91.89 o 
  -2 -13   4       69.69       61.79     78.01 o 
  -1 -13   4      259.80      302.41     91.30 o 
   0 -13   4        0.07        0.00     25.92 o 
   1 -13   4        8.85        0.00     38.64 o 
   2 -13   4       24.91        0.00     44.18 o 
  -7 -12   4      115.08      143.95     59.43 o 
  -6 -12   4      125.60       94.28     59.88 o 
  -5 -12   4      342.09      447.34     56.50 o 
  -4 -12   4      372.59      417.24     70.71 o 
  -3 -12   4      130.66      122.62     73.13 o 
  -2 -12   4        9.63       24.08     66.83 o 
  -1 -12   4       13.84       35.42     68.19 o 
   0 -12   4        1.82        0.00     25.16 o 
   1 -12   4      967.78      971.57     74.19 o 
   2 -12   4      184.40      195.44     67.54 o 
   3 -12   4       30.87       62.35     69.22 o 
   4 -12   4      121.26      173.33     85.17 o 
   5 -12   4      127.35      155.79     85.22 o 
  -8 -11   4      115.99       77.03     82.18 o 
  -7 -11   4      300.05      337.23     61.96 o 
  -6 -11   4       24.07       28.13     46.53 o 
  -5 -11   4       54.38       64.20     46.47 o 
  -4 -11   4      379.15      388.87     44.86 o 
  -3 -11   4      300.87      272.40     60.64 o 
  -2 -11   4        0.33       47.01     65.93 o 
  -1 -11   4      999.21     1070.77     73.92 o 
   0 -11   4      677.88      629.44     61.51 o 
   1 -11   4       94.76      132.23     59.45 o 
   2 -11   4       42.13       44.44     55.06 o 
   3 -11   4        6.87        0.00     67.40 o 
   4 -11   4        8.27        1.10     60.60 o 
   5 -11   4       46.80       43.66     79.05 o 
   6 -11   4       60.64       86.81     85.75 o 
  -9 -10   4        4.44        0.00     36.34 o 
  -8 -10   4      496.43      486.47     73.52 o 
  -7 -10   4      297.98      316.00     50.34 o 
  -6 -10   4      617.25      569.64     44.80 o 
  -5 -10   4      743.28      753.63     45.50 o 
  -4 -10   4       71.79       68.07     38.79 o 
  -3 -10   4       12.30       17.18     36.11 o 
  -2 -10   4      462.90      411.99     62.64 o 
  -1 -10   4      182.57      116.23     57.07 o 
   0 -10   4      155.49      177.61     54.32 o 
   1 -10   4      151.88      143.40     58.28 o 
   2 -10   4       50.81       37.43     49.63 o 
   3 -10   4      657.96      648.21     66.15 o 
   4 -10   4      160.78      141.55     64.54 o 
   5 -10   4        0.71        0.00     48.22 o 
   6 -10   4        6.80       18.21     49.33 o 
   7 -10   4       54.17       68.20     56.87 o 
 -10  -9   4       42.40       35.95     58.26 o 
  -9  -9   4        7.76        0.00     45.84 o 
  -8  -9   4      110.08      103.86     46.89 o 
  -7  -9   4       80.20       76.29     31.56 o 
  -6  -9   4       54.35       42.83     30.39 o 
  -5  -9   4       98.42       63.78     35.80 o 
  -4  -9   4      980.85      958.82     46.99 o 
  -3  -9   4      731.59      758.28     41.28 o 
  -2  -9   4       16.95        0.00     27.76 o 
  -1  -9   4      328.00      324.43     57.41 o 
   0  -9   4      747.56      728.07     60.48 o 
   1  -9   4      659.54      715.85     62.50 o 
   2  -9   4     2419.44     2447.90     91.02 o 
   3  -9   4      233.22      196.32     46.68 o 
   4  -9   4       17.81        0.00     22.64 o 
   5  -9   4       31.27        0.00     26.31 o 
   6  -9   4       11.31       34.18     44.20 o 
   7  -9   4       36.22       38.71     52.34 o 
   8  -9   4      125.68      132.37     85.39 o 
 -11  -8   4      171.51      171.51     51.93 o 
 -10  -8   4      217.63      196.16     48.69 o 
  -9  -8   4       85.25       69.10     41.62 o 
  -8  -8   4      146.61      155.27     41.61 o 
  -7  -8   4      735.09      749.33     44.02 o 
  -6  -8   4       56.90       59.91     27.54 o 
  -5  -8   4      504.96      524.53     30.17 o 
  -4  -8   4      306.58      286.94     27.71 o 
  -3  -8   4       73.69       57.68     25.16 o 
  -2  -8   4      438.50      460.40     34.02 o 
  -1  -8   4       43.02       59.34     26.80 o 
   0  -8   4      613.38      542.07     48.54 o 
   1  -8   4       41.87       78.31     43.45 o 
   2  -8   4       32.08       34.43     37.49 o 
   3  -8   4      583.71      574.39     55.37 o 
   4  -8   4       58.87       56.29     31.84 o 
   5  -8   4      120.39      130.24     36.08 o 
   6  -8   4       85.38       58.50     37.73 o 
   7  -8   4       18.77        0.00     21.71 o 
   8  -8   4        8.54        5.04     66.76 o 
   9  -8   4      346.56      327.41     90.38 o 
 -11  -7   4        4.72        8.50     39.16 o 
 -10  -7   4        5.87        9.91     23.88 o 
  -9  -7   4      143.37      153.51     42.77 o 
  -8  -7   4       41.33       57.27     37.98 o 
  -7  -7   4      681.02      710.86     43.02 o 
  -6  -7   4       88.55       78.99     27.76 o 
  -5  -7   4      180.35      180.00     25.45 o 
  -4  -7   4      431.17      408.96     25.99 o 
  -3  -7   4      193.04      196.94     23.83 o 
  -2  -7   4       99.35       92.88     22.54 o 
  -1  -7   4      383.19      391.48     22.90 o 
   0  -7   4        4.10        2.33      7.68 o 
   1  -7   4     1547.11     1463.48     65.24 o 
   2  -7   4      164.16      153.70     39.90 o 
   3  -7   4      328.42      275.82     43.93 o 
   4  -7   4        0.68        0.85      9.20 o 
   5  -7   4      729.20      740.33     43.07 o 
   6  -7   4      586.37      574.64     39.04 o 
   7  -7   4      524.23      500.70     42.56 o 
   8  -7   4      119.61      148.65     49.59 o 
   9  -7   4      194.97      187.70     78.41 o 
  10  -7   4      413.53      541.14     91.05 o 
 -12  -6   4        5.08        0.00      8.68 o 
 -11  -6   4       86.12       39.87     46.29 o 
 -10  -6   4       53.28       60.32     35.64 o 
  -9  -6   4        0.16       21.88     35.34 o 
  -8  -6   4      650.01      621.42     41.98 o 
  -7  -6   4        3.42        6.92     28.03 o 
  -6  -6   4        8.27        2.32      9.20 o 
  -5  -6   4        9.63        5.14     18.61 o 
  -4  -6   4     2513.88     2428.65     61.35 o 
  -3  -6   4      386.97      410.03     23.75 o 
  -2  -6   4     1818.60     1888.18     35.59 o 
  -1  -6   4      717.79      687.67     23.76 o 
   0  -6   4      633.70      625.54     22.43 o 
   1  -6   4       63.49       30.23     17.57 o 
   2  -6   4       59.74       71.47     22.77 o 
   3  -6   4      346.07      365.25     24.12 o 
   4  -6   4        1.13        3.14     25.84 o 
   5  -6   4       10.51       14.34     30.28 o 
   6  -6   4      169.73      143.47     32.74 o 
   7  -6   4        0.20        3.34     33.85 o 
   8  -6   4       30.85       41.51     40.46 o 
   9  -6   4       23.44       15.63     57.11 o 
  10  -6   4       20.58       20.65     66.49 o 
  11  -6   4       63.27      112.65     94.97 o 
 -12  -5   4      121.00       72.87     50.24 o 
 -11  -5   4        1.34        0.00     23.92 o 
 -10  -5   4       11.96       22.11     34.55 o 
  -9  -5   4       97.38       70.03     31.26 o 
  -8  -5   4       71.46       65.71     27.93 o 
  -7  -5   4       74.91       38.87     26.49 o 
  -6  -5   4       63.79       38.30     23.24 o 
  -5  -5   4      110.22       96.92     22.34 o 
  -4  -5   4      292.94      310.17     22.25 o 
  -3  -5   4     2214.82     2140.05     36.85 o 
  -2  -5   4       13.69        1.18     10.59 o 
  -1  -5   4       24.17       26.79     15.57 o 
   0  -5   4        9.61        1.81      7.03 o 
   1  -5   4       36.57       30.81     12.78 o 
   2  -5   4       35.60       39.64     19.53 o 
   3  -5   4     1034.83     1111.75     29.17 o 
   4  -5   4      268.23      260.85     22.53 o 
   5  -5   4        3.09        0.00     20.92 o 
   6  -5   4      293.00      268.33     26.84 o 
   7  -5   4       43.58       38.68     25.83 o 
   8  -5   4      794.87      805.93     33.75 o 
   9  -5   4      369.18      431.79     37.65 o 
  10  -5   4       10.37       22.40     51.59 o 
  11  -5   4      472.30      521.93     59.47 o 
 -12  -4   4      101.55       98.85     45.34 o 
 -11  -4   4       22.99        0.00     20.69 o 
 -10  -4   4        0.46        0.00     23.48 o 
  -9  -4   4       50.15       41.51     29.54 o 
  -8  -4   4      160.84      145.49     31.93 o 
  -7  -4   4      109.14      101.86     26.71 o 
  -6  -4   4      285.47      306.36     31.64 o 
  -5  -4   4       73.64       48.70     20.36 o 
  -4  -4   4        1.23        2.25      9.06 o 
  -3  -4   4      518.30      532.57     21.66 o 
  -2  -4   4        1.89        9.15     17.72 o 
  -1  -4   4      969.83      953.76     23.40 o 
   0  -4   4      461.10      461.21     18.45 o 
   1  -4   4      485.61      461.11     16.60 o 
   2  -4   4      843.48      814.85     20.01 o 
   3  -4   4     2378.61     2304.82     36.09 o 
   4  -4   4     2097.74     2167.32     36.82 o 
   5  -4   4     1243.74     1282.06     31.98 o 
   6  -4   4      674.94      691.12     29.65 o 
   7  -4   4      154.04      143.55     23.32 o 
   8  -4   4      329.38      313.55     26.42 o 
   9  -4   4     1021.54     1060.34     33.46 o 
  10  -4   4       86.75       71.88     40.31 o 
  11  -4   4      139.38      161.80     44.07 o 
  12  -4   4        0.12        0.00     54.76 o 
 -12  -3   4       17.15        4.01     13.26 o 
 -11  -3   4        0.22        0.00     48.62 o 
 -10  -3   4       15.67       11.32     26.44 o 
  -9  -3   4       49.43       34.44     30.86 o 
  -8  -3   4      316.54      303.54     30.49 o 
  -7  -3   4      280.84      254.22     28.44 o 
  -6  -3   4        5.22        0.00     18.58 o 
  -5  -3   4     1557.83     1545.43     31.51 o 
  -4  -3   4      487.15      457.57     21.36 o 
  -3  -3   4      923.53      908.13     24.55 o 
  -2  -3   4      376.00      368.75     12.09 o 
  -1  -3   4      687.76      701.84     15.46 o 
   0  -3   4     1035.91      977.85     18.62 o 
   1  -3   4      801.66      774.74     17.67 o 
   2  -3   4      390.07      364.77     22.83 o 
   3  -3   4      164.81      157.57     17.32 o 
   4  -3   4      133.96      146.10     17.34 o 
   5  -3   4     1206.82     1279.24     30.75 o 
   6  -3   4      383.80      404.55     22.20 o 
   7  -3   4      159.16      148.70     22.42 o 
   8  -3   4       44.42       34.08     23.04 o 
   9  -3   4       25.97        2.82      7.27 o 
  10  -3   4       18.75       37.24     34.70 o 
  11  -3   4       10.81        4.72     29.60 o 
  12  -3   4       26.08       13.73     48.60 o 
 -13  -2   4      439.67      420.26     58.43 o 
 -12  -2   4       40.36       50.80     42.41 o 
 -11  -2   4      143.90      149.08     42.00 o 
 -10  -2   4      441.18      401.10     33.92 o 
  -9  -2   4      290.67      281.81     31.65 o 
  -8  -2   4     1019.04     1032.54     38.91 o 
  -7  -2   4       86.86       66.96     26.12 o 
  -6  -2   4      496.38      458.00     28.33 o 
  -5  -2   4      172.39      177.98     24.40 o 
  -4  -2   4       65.58       80.88     11.16 o 
  -3  -2   4       19.63       17.96     11.24 o 
  -2  -2   4      456.67      468.22     14.41 o 
  -1  -2   4       18.38       29.78     11.90 o 
   0  -2   4       15.06        9.33      7.31 o 
   1  -2   4     4009.29     3977.71     46.48 o 
   2  -2   4      151.40      149.90     18.65 o 
   3  -2   4      362.23      394.42     18.71 o 
   4  -2   4       86.04       62.06     16.15 o 
   5  -2   4      737.33      750.51     21.10 o 
   6  -2   4       36.20       20.52     16.10 o 
   7  -2   4      577.77      590.83     25.15 o 
   8  -2   4       12.81        2.69     15.85 o 
   9  -2   4       36.00       19.76     17.68 o 
  10  -2   4      100.26      103.75     29.51 o 
  11  -2   4      120.70      133.16     39.43 o 
  12  -2   4      582.07      640.66     44.57 o 
  13  -2   4       16.10        0.00     23.35 o 
 -13  -1   4        0.06       15.88     66.60 o 
 -12  -1   4      183.06      170.94     46.40 o 
 -11  -1   4      288.11      287.64     40.57 o 
 -10  -1   4       27.91       42.16     31.81 o 
  -9  -1   4       49.31       41.07     29.09 o 
  -8  -1   4       98.32       98.15     28.05 o 
  -7  -1   4      188.23      162.67     25.95 o 
  -6  -1   4      236.90      220.06     29.24 o 
  -5  -1   4     1084.59     1056.48     38.07 o 
  -4  -1   4     1498.92     1478.47     35.24 o 
  -3  -1   4      431.67      398.85     14.13 o 
  -2  -1   4     4734.67     4694.05     38.18 o 
  -1  -1   4      229.86      223.23     13.49 o 
   0  -1   4      273.98      302.33     13.37 o 
   1  -1   4     3022.59     2953.17     47.83 o 
   2  -1   4     4618.21     4627.56     51.32 o 
   3  -1   4     1654.60     1653.35     27.13 o 
   4  -1   4     1126.45     1170.14     22.59 o 
   5  -1   4       93.85       66.79     14.80 o 
   6  -1   4        4.09       18.78     16.02 o 
   7  -1   4       34.39       30.19     18.64 o 
   8  -1   4      229.48      213.80     22.29 o 
   9  -1   4      324.30      285.62     25.61 o 
  10  -1   4      146.96      116.57     27.39 o 
  11  -1   4      251.56      215.67     34.98 o 
  12  -1   4       13.80        0.77      8.41 o 
  13  -1   4       72.72       93.79     59.13 o 
 -13   0   4       19.93       23.61     64.20 o 
 -12   0   4       42.60       34.87     43.90 o 
 -11   0   4       29.18        5.58     14.91 o 
 -10   0   4      151.65      131.04     34.03 o 
  -9   0   4        0.07        0.00      6.71 o 
  -8   0   4      147.09      140.31     26.82 o 
  -7   0   4      179.76      185.46     34.07 o 
  -6   0   4     3247.18     3181.32     59.73 o 
  -5   0   4     2151.13     2091.77     34.89 o 
  -4   0   4       21.94       15.93     15.07 o 
  -3   0   4      822.82      837.68     21.24 o 
  -2   0   4       55.38       68.03     16.66 o 
  -1   0   4      247.85      276.73     13.18 o 
   0   0   4       20.49       20.74     11.66 o 
   1   0   4        0.32        1.78     17.44 o 
   2   0   4      898.64      915.91     27.01 o 
   3   0   4      346.32      365.66     14.58 o 
   4   0   4        6.34        3.02      4.27 o 
   5   0   4     1083.75     1072.78     17.62 o 
   6   0   4       22.89       28.37     15.20 o 
   7   0   4      165.63      190.64     21.77 o 
   8   0   4       73.83       75.84     24.64 o 
   9   0   4      154.20      120.08     28.03 o 
  10   0   4        1.72       12.35     20.09 o 
  11   0   4      559.12      569.01     67.51 o 
  12   0   4      785.84      777.75     71.44 o 
  13   0   4      208.80      163.12     88.26 o 
 -12   1   4      214.45      260.28     60.20 o 
 -11   1   4      355.83      333.45     41.58 o 
 -10   1   4     2185.46     2256.80     54.49 o 
  -9   1   4       63.31       53.51     26.94 o 
  -8   1   4     1343.14     1352.96     50.14 o 
  -7   1   4      346.43      327.83     33.98 o 
  -6   1   4        1.85       20.41     24.41 o 
  -5   1   4      454.17      435.88     21.93 o 
  -4   1   4     3849.03     3926.64     41.98 o 
  -3   1   4       51.72       47.71     15.07 o 
  -2   1   4     2596.67     2700.68     31.48 o 
  -1   1   4      527.96      575.34     18.64 o 
   0   1   4      512.23      513.60     20.99 o 
   1   1   4      247.99      242.95     19.79 o 
   2   1   4      485.60      515.68     16.51 o 
   3   1   4     2824.01     2787.49     25.21 o 
   4   1   4     1023.48     1002.79     17.03 o 
   5   1   4     2610.18     2605.52     30.28 o 
   6   1   4     6659.54     6584.80     50.45 o 
   7   1   4     1867.21     1875.29     32.27 o 
   8   1   4       35.75       15.72     27.39 o 
   9   1   4      164.89      112.18     35.69 o 
  10   1   4       12.26       15.61     36.94 o 
  11   1   4       51.55        9.89     56.68 o 
  12   1   4       38.82       17.85    185.74 o 
  13   1   4       27.52       20.63     89.11 o 
 -12   2   4      201.67      215.22     63.79 o 
 -11   2   4       42.76       40.79     47.88 o 
 -10   2   4        0.09        0.00     17.45 o 
  -9   2   4      916.88      840.60     47.66 o 
  -8   2   4       25.13        0.93     19.98 o 
  -7   2   4      493.95      429.34     33.48 o 
  -6   2   4      171.18      173.77     25.83 o 
  -5   2   4       14.67        5.54     18.34 o 
  -4   2   4     1511.00     1646.98     33.13 o 
  -3   2   4     1663.56     1668.01     27.92 o 
  -2   2   4     8097.72     8221.93     59.51 o 
  -1   2   4       70.72       97.09     15.40 o 
   0   2   4     1709.85     1812.07     28.61 o 
   1   2   4      308.93      261.99     14.65 o 
   2   2   4      469.12      425.75     14.75 o 
   3   2   4      301.98      280.03     14.39 o 
   4   2   4        5.96        2.73      5.03 o 
   5   2   4      184.87      178.31     13.99 o 
   6   2   4      167.31      144.70     16.30 o 
   7   2   4     1940.21     2073.88     34.06 o 
   8   2   4       84.21       81.06     22.20 o 
   9   2   4       21.28        7.68     17.97 o 
  10   2   4       45.31       19.13     54.05 o 
  11   2   4        9.06        3.02     70.21 o 
  12   2   4        2.19       11.06     70.72 o 
  13   2   4       18.53        0.00     35.45 o 
 -12   3   4      371.04      392.97     66.17 o 
 -11   3   4      293.00      297.74     55.01 o 
 -10   3   4       15.39        0.00     30.76 o 
  -9   3   4     4861.60     4858.58     85.45 o 
  -8   3   4      304.00      282.86     37.33 o 
  -7   3   4      323.27      342.40     33.51 o 
  -6   3   4       90.09       76.03     25.73 o 
  -5   3   4      360.72      348.30     21.36 o 
  -4   3   4     1698.93     1740.39     31.10 o 
  -3   3   4     3641.22     3978.48     39.86 o 
  -2   3   4      258.35      263.31     16.22 o 
  -1   3   4       66.04       54.61     13.86 o 
   0   3   4      370.81      378.58     14.01 o 
   1   3   4      200.60      224.07     14.94 o 
   2   3   4        0.13        0.00     10.86 o 
   3   3   4     1634.78     1727.04     25.99 o 
   4   3   4      315.66      340.34     12.66 o 
   5   3   4      118.76      111.16     14.37 o 
   6   3   4     1229.73     1209.77     25.88 o 
   7   3   4      256.72      216.81     20.31 o 
   8   3   4        5.45        0.00     10.10 o 
   9   3   4      528.68      503.83     32.84 o 
  10   3   4      141.37       95.32     56.69 o 
  11   3   4      174.01      170.44     56.86 o 
  12   3   4       64.10       58.03     61.49 o 
  13   3   4       33.21       21.16     76.32 o 
 -12   4   4      123.49      126.09     95.44 o 
 -11   4   4      423.78      443.34     65.43 o 
 -10   4   4      114.20      104.38     45.80 o 
  -9   4   4       37.30       27.53     37.60 o 
  -8   4   4        3.67        5.71     37.32 o 
  -7   4   4        5.98        0.00     23.93 o 
  -6   4   4       15.75        0.00     24.06 o 
  -5   4   4      308.21      305.47     21.67 o 
  -4   4   4        0.31        0.00     13.25 o 
  -3   4   4     1345.15     1600.73     20.04 o 
  -2   4   4     1030.77     1212.75     22.14 o 
  -1   4   4     1107.47     1181.95     20.08 o 
   0   4   4    18777.75    18599.75    149.45 o 
   1   4   4     1189.32     1109.27     21.99 o 
   2   4   4      939.95      955.40     21.03 o 
   3   4   4      133.28      123.85     14.95 o 
   4   4   4      554.59      573.46     15.07 o 
   5   4   4       24.59        9.59     13.04 o 
   6   4   4     1128.49     1154.06     23.00 o 
   7   4   4      370.20      387.38     22.71 o 
   8   4   4      579.55      586.40     33.79 o 
   9   4   4       34.76       21.68     31.82 o 
  10   4   4      235.59      197.94     36.46 o 
  11   4   4       91.82       67.63     63.95 o 
  12   4   4        3.62        0.00     33.67 o 
  13   4   4      254.79      236.90     98.55 o 
 -11   5   4      136.42      114.50     71.06 o 
 -10   5   4       59.44       47.64     55.06 o 
  -9   5   4      507.12      552.29     60.11 o 
  -8   5   4       83.03       57.63     55.13 o 
  -7   5   4     1586.12     1599.35     75.27 o 
  -6   5   4     6554.77     6574.77     78.02 o 
  -5   5   4      101.86       74.32     19.65 o 
  -4   5   4      748.68      754.87     23.70 o 
  -3   5   4     3838.85     3903.04     34.45 o 
  -2   5   4      502.90      588.02     14.51 o 
  -1   5   4       22.72       30.77     10.54 o 
   0   5   4      609.82      635.40     10.94 o 
   1   5   4      613.50      605.16     13.27 o 
   2   5   4       17.94       15.99     12.13 o 
   3   5   4      366.52      355.44     16.52 o 
   4   5   4      718.75      752.30     21.98 o 
   5   5   4      131.81      145.88     14.01 o 
   6   5   4       35.44       33.81     14.47 o 
   7   5   4       94.28      105.70     20.00 o 
   8   5   4        2.31        0.16      8.20 o 
   9   5   4      199.66      185.84     29.68 o 
  10   5   4      855.93      955.80     46.24 o 
  11   5   4      156.01      138.35     45.27 o 
  12   5   4       70.52       26.17     70.49 o 
  13   5   4        5.76       11.18     86.79 o 
 -11   6   4        1.54        0.77     78.84 o 
 -10   6   4        0.83       22.87     72.81 o 
  -9   6   4      154.18      213.79     71.75 o 
  -8   6   4     1257.69     1238.27     78.50 o 
  -7   6   4      197.66      168.12     53.48 o 
  -6   6   4      317.00      287.66     52.49 o 
  -5   6   4       78.90       76.82     45.80 o 
  -4   6   4      680.94      598.53     33.91 o 
  -3   6   4      155.60      127.48     16.97 o 
  -2   6   4     1603.05     1575.81     28.55 o 
  -1   6   4      213.35      238.75     15.11 o 
   0   6   4      429.31      520.71     19.06 o 
   1   6   4      786.09      743.46     14.59 o 
   2   6   4     1920.52     2032.46     27.19 o 
   3   6   4     4237.72     4327.67     40.92 o 
   4   6   4      159.32      149.90     16.32 o 
   5   6   4     1045.61     1052.36     26.15 o 
   6   6   4      569.57      569.98     24.39 o 
   7   6   4       13.23        3.62     11.58 o 
   8   6   4     1022.51     1058.87     42.66 o 
   9   6   4      951.50      961.56     43.78 o 
  10   6   4      114.99       95.56     35.84 o 
  11   6   4      420.84      424.15     43.44 o 
  12   6   4       25.90       62.31     75.03 o 
  13   6   4       27.59        0.00   1360.76 o 
 -11   7   4        3.44        3.52    116.57 o 
 -10   7   4      257.40      304.72     90.54 o 
  -9   7   4      229.47      251.09     70.88 o 
  -8   7   4       15.00       24.28     46.88 o 
  -7   7   4      815.66      867.62     68.72 o 
  -6   7   4       69.07       40.55     39.98 o 
  -5   7   4     2146.69     2191.70     81.72 o 
  -4   7   4     4358.00     4305.82     70.67 o 
  -3   7   4      901.90      848.22     27.70 o 
  -2   7   4      119.82      123.82     18.80 o 
  -1   7   4      679.28      669.02     20.14 o 
   0   7   4      357.46      348.09     17.11 o 
   1   7   4       15.79       20.42     15.39 o 
   2   7   4      401.53      383.54     16.05 o 
   3   7   4      103.99       90.39     15.34 o 
   4   7   4      493.71      480.13     20.09 o 
   5   7   4     1751.80     1699.31     32.19 o 
   6   7   4      519.38      498.40     23.48 o 
   7   7   4      203.43      199.03     29.48 o 
   8   7   4      119.73      123.42     32.15 o 
   9   7   4      467.31      446.48     37.73 o 
  10   7   4      254.43      267.84     39.78 o 
  11   7   4       14.50        0.00     14.60 o 
  12   7   4        3.27        0.00     24.24 o 
  13   7   4       94.30       94.00     92.70 o 
 -10   8   4      629.38      710.68     92.48 o 
  -9   8   4      212.22      187.94     76.05 o 
  -8   8   4      180.43      192.34     68.70 o 
  -7   8   4       46.61       36.44     50.22 o 
  -6   8   4      442.98      454.44     55.40 o 
  -5   8   4        8.81        0.00      3.62 o 
  -4   8   4      897.85      867.81     55.79 o 
  -3   8   4      573.92      542.10     25.74 o 
  -2   8   4      209.32      194.20     22.18 o 
  -1   8   4      551.19      594.86     21.41 o 
   0   8   4       40.31       55.81     15.81 o 
   1   8   4      260.42      251.49     19.10 o 
   2   8   4       36.10       33.70     21.23 o 
   3   8   4       78.30       82.67     21.07 o 
   4   8   4      581.01      579.50     21.89 o 
   5   8   4       84.81       95.90     25.10 o 
   6   8   4      472.87      445.49     30.81 o 
   7   8   4       80.40       68.18     31.03 o 
   8   8   4      236.88      204.77     37.01 o 
   9   8   4      607.66      731.47     44.16 o 
  10   8   4       10.79        0.00     23.67 o 
  11   8   4      455.33      472.23     48.54 o 
  12   8   4      239.93      259.39     57.91 o 
  13   8   4       71.18      100.14     65.72 o 
  -9   9   4       38.33       42.82     80.04 o 
  -8   9   4       58.34       33.77     59.73 o 
  -7   9   4        3.56        0.00     46.87 o 
  -6   9   4       63.47       19.02     51.42 o 
  -5   9   4      448.26      442.83     55.23 o 
  -4   9   4      285.22      292.16     46.35 o 
  -3   9   4      894.44      920.02     32.51 o 
  -2   9   4      752.28      751.42     30.50 o 
  -1   9   4        3.70       10.10     16.71 o 
   0   9   4      151.83      126.89     18.89 o 
   1   9   4      337.41      324.01     23.85 o 
   2   9   4      138.22      144.81     24.63 o 
   3   9   4      178.91      191.87     26.00 o 
   4   9   4       14.91        5.43     37.20 o 
   5   9   4       33.37       32.46     34.16 o 
   6   9   4      441.96      412.38     49.43 o 
   7   9   4       27.44       43.22     32.08 o 
   8   9   4      708.35      728.44     43.35 o 
   9   9   4       77.42       47.23     35.07 o 
  10   9   4        0.01        0.00     15.87 o 
  11   9   4       41.76       15.31     48.49 o 
  12   9   4        1.03        0.00     48.35 o 
  -9  10   4      504.47      615.47     90.61 o 
  -8  10   4        0.79        0.00      8.94 o 
  -7  10   4       76.66      156.41     57.25 o 
  -6  10   4       23.86        9.70     56.72 o 
  -5  10   4      122.61       86.94     48.44 o 
  -4  10   4        9.26        1.85      6.29 o 
  -3  10   4       57.31       38.57     44.22 o 
  -2  10   4     3776.82     3839.67     63.32 o 
  -1  10   4     1351.41     1374.66     31.91 o 
   0  10   4     1134.29     1181.27     29.58 o 
   1  10   4       73.14       61.87     23.77 o 
   2  10   4        0.31        0.00      6.83 o 
   3  10   4      341.58      335.71     46.74 o 
   4  10   4      323.60      306.97     48.79 o 
   5  10   4     1622.35     1625.07     73.12 o 
   6  10   4       56.10       83.03     44.74 o 
   7  10   4      949.67      978.63     67.70 o 
   8  10   4      244.35      230.04     57.50 o 
   9  10   4      156.56      182.28     54.33 o 
  10  10   4       80.96       60.70     45.39 o 
  11  10   4       83.73       67.03     55.42 o 
  12  10   4      140.82      134.28     64.97 o 
  -8  11   4      209.87      192.33     84.21 o 
  -7  11   4        7.82       53.02     66.30 o 
  -6  11   4        5.43        0.00     13.25 o 
  -5  11   4       70.62       75.62     62.00 o 
  -4  11   4      181.73      160.74     60.57 o 
  -3  11   4      130.12      126.72     52.37 o 
  -2  11   4      206.39      217.20     36.95 o 
  -1  11   4       33.29       20.70     25.47 o 
   0  11   4        0.41        1.44     17.34 o 
   1  11   4      373.67      369.67     28.32 o 
   2  11   4      928.80      932.07     58.59 o 
   3  11   4       26.56        0.00     24.23 o 
   4  11   4        5.01        0.00     25.63 o 
   5  11   4      434.77      456.43     56.69 o 
   6  11   4       20.07        7.16     44.92 o 
   7  11   4      797.97      798.61     67.29 o 
   8  11   4     1418.03     1470.79     84.84 o 
   9  11   4        0.01       27.02     51.48 o 
  10  11   4       37.91       14.90     58.11 o 
  11  11   4       33.28       44.22     78.61 o 
  -7  12   4      342.94      390.69     91.16 o 
  -6  12   4      120.32      129.66     81.41 o 
  -5  12   4       18.72        0.66      5.46 o 
  -4  12   4      148.62      125.05     66.87 o 
  -3  12   4        5.78        0.00     26.61 o 
  -2  12   4       78.88       80.57     40.97 o 
  -1  12   4      163.50      178.26     33.46 o 
   0  12   4      196.66      238.33     37.09 o 
   1  12   4     2094.62     2206.96     61.55 o 
   2  12   4     2938.70     2965.80     97.04 o 
   3  12   4       13.27        0.00     43.19 o 
   4  12   4       17.54       34.36     38.35 o 
   5  12   4      127.54      119.11     53.57 o 
   6  12   4      135.18      108.28     55.20 o 
   7  12   4       60.66       27.28     57.68 o 
   8  12   4      340.14      314.90     70.07 o 
   9  12   4       16.39       29.78     57.14 o 
  10  12   4       47.07       22.06     64.79 o 
  -5  13   4      135.19      165.88     82.55 o 
  -4  13   4       49.10        0.00     20.33 o 
  -3  13   4      183.35      253.91     75.84 o 
  -2  13   4        7.71        0.22     18.49 o 
  -1  13   4        0.84       36.74     65.09 o 
   0  13   4      227.39      251.16     44.36 o 
   1  13   4        1.59       20.11     47.21 o 
   2  13   4       90.33       62.04     51.93 o 
   3  13   4        2.91        0.00     74.55 o 
   4  13   4      508.41      568.19     60.29 o 
   5  13   4      300.00      429.26     69.23 o 
   6  13   4      548.85      552.45     64.41 o 
   7  13   4        3.52       13.27     63.80 o 
   8  13   4      210.94      210.94     75.55 o 
   9  13   4      115.00      107.35     72.65 o 
  -4  14   4       79.04       55.57     82.40 o 
  -3  14   4      305.02      283.33     88.65 o 
  -1  14   4       30.74       34.93     71.34 o 
   0  14   4       44.36       60.73     72.09 o 
   1  14   4        3.96        7.34     38.85 o 
   2  14   4      295.02      284.10     70.42 o 
   3  14   4       35.63       33.41     64.07 o 
   4  14   4      337.23      365.52     70.11 o 
   5  14   4      479.66      580.73     69.05 o 
   6  14   4        0.91        4.46     60.13 o 
   7  14   4      338.08      285.23     83.45 o 
   8  14   4       51.78       35.67     79.41 o 
  -1  15   4        9.04       17.53     85.21 o 
   0  15   4       36.79       56.51     85.58 o 
   2  15   4        4.11        7.41    381.46 o 
   3  15   4       34.11       16.01    198.84 o 
   4  15   4        0.34        0.00     57.36 o 
   5  15   4       44.25       81.69     73.03 o 
   6  15   4       17.99       35.36     69.27 o 
  -3 -13   5      126.96      100.18     83.51 o 
  -2 -13   5      770.74      677.17     81.02 o 
  -1 -13   5       19.86       41.04     86.77 o 
   0 -13   5        0.04        2.39     81.91 o 
   1 -13   5       21.49        0.00     81.64 o 
  -6 -12   5      165.08      152.32     65.06 o 
  -5 -12   5      390.84      455.33     62.30 o 
  -4 -12   5       17.07       47.21     80.27 o 
  -3 -12   5       94.62       31.16     77.13 o 
  -2 -12   5       97.12       58.54     62.33 o 
  -1 -12   5      218.21      175.92     72.31 o 
   0 -12   5      154.78      144.61     77.24 o 
   1 -12   5     1020.24     1072.06     84.05 o 
   2 -12   5      240.51      249.25     86.15 o 
   3 -12   5      327.52      404.35     83.58 o 
   4 -12   5        0.48        0.00    128.99 o 
  -8 -11   5      131.91      167.66     90.45 o 
  -7 -11   5      354.85      470.03     57.42 o 
  -6 -11   5       57.64       81.60     56.12 o 
  -5 -11   5        9.86       18.14     49.43 o 
  -4 -11   5      170.00      218.11     53.69 o 
  -3 -11   5       39.47       96.35     70.36 o 
  -2 -11   5      121.47      105.74     62.65 o 
  -1 -11   5       29.63        3.24     12.75 o 
   0 -11   5      277.86      306.95     66.21 o 
   1 -11   5      696.34      639.43     64.34 o 
   2 -11   5      131.46      178.08     68.80 o 
   3 -11   5      109.86      138.56     72.55 o 
   4 -11   5      210.57      189.25     77.15 o 
   5 -11   5      150.13      187.37     93.02 o 
  -9 -10   5        1.40        0.00     30.86 o 
  -8 -10   5        8.82       57.79     73.69 o 
  -7 -10   5        5.72        8.19     41.01 o 
  -6 -10   5      906.30      915.10     51.57 o 
  -5 -10   5      127.52      106.13     46.49 o 
  -4 -10   5      123.86       82.80     39.97 o 
  -3 -10   5      135.47       87.04     40.44 o 
  -2 -10   5      170.75      176.73     56.06 o 
  -1 -10   5      226.25      267.80     59.79 o 
   0 -10   5      319.59      273.10     52.12 o 
   1 -10   5      535.83      527.10     59.82 o 
   2 -10   5      682.32      689.01     68.85 o 
   3 -10   5      661.40      694.59     69.56 o 
   4 -10   5      437.79      403.13     76.30 o 
   5 -10   5        8.50       12.92     61.78 o 
   6 -10   5      108.78       89.96     75.79 o 
   7 -10   5       11.11        6.69     88.08 o 
 -10  -9   5       85.69      137.72     60.94 o 
  -9  -9   5        2.03        1.84     49.21 o 
  -8  -9   5       59.99       47.22     45.11 o 
  -7  -9   5        0.04        0.00     24.04 o 
  -6  -9   5       84.17       94.49     35.29 o 
  -5  -9   5        0.11        0.00     21.43 o 
  -4  -9   5     2332.98     2464.93     64.26 o 
  -3  -9   5      449.22      430.16     38.77 o 
  -2  -9   5      260.41      226.52     50.94 o 
  -1  -9   5      354.04      371.83     51.76 o 
   0  -9   5        0.05        9.65     46.83 o 
   1  -9   5       62.17       57.38     42.66 o 
   2  -9   5      882.34      888.88     66.53 o 
   3  -9   5      394.81      413.17     56.79 o 
   4  -9   5      343.61      334.13     61.15 o 
   5  -9   5        3.48        0.00     17.14 o 
   6  -9   5       14.41        6.18     55.88 o 
   7  -9   5       14.96       12.07     82.54 o 
   8  -9   5       71.17       85.76     58.43 o 
 -10  -8   5      476.66      522.74     47.50 o 
  -9  -8   5      185.89      185.53     52.98 o 
  -8  -8   5       45.35       32.56     43.86 o 
  -7  -8   5        1.00        5.31     30.00 o 
  -6  -8   5      131.67      111.98     30.90 o 
  -5  -8   5       16.09        7.62     25.43 o 
  -4  -8   5       42.45       10.70     27.70 o 
  -3  -8   5      814.13      799.82     32.83 o 
  -2  -8   5        4.14        0.00     11.18 o 
  -1  -8   5       88.45       92.96     46.59 o 
   0  -8   5     1386.42     1356.95     72.06 o 
   1  -8   5     1104.57     1064.71     65.47 o 
   2  -8   5      150.65      100.92     49.93 o 
   3  -8   5       87.36       71.91     40.31 o 
   4  -8   5      808.23      885.18     63.78 o 
   5  -8   5      135.99      102.49     38.34 o 
   6  -8   5        0.24        1.32     21.14 o 
   7  -8   5      176.57      161.20     47.37 o 
   8  -8   5      126.59      119.80     52.79 o 
   9  -8   5      155.29       96.86     93.23 o 
 -11  -7   5        0.51        0.00     37.82 o 
 -10  -7   5      129.15      142.13     43.96 o 
  -9  -7   5      154.55      132.83     40.81 o 
  -8  -7   5       14.14        2.76     22.26 o 
  -7  -7   5       14.96       24.04     36.20 o 
  -6  -7   5      190.09      193.94     28.49 o 
  -5  -7   5      266.39      238.38     27.81 o 
  -4  -7   5      528.32      504.55     29.54 o 
  -3  -7   5        3.40        4.03     27.85 o 
  -2  -7   5     2982.42     2992.60     47.10 o 
  -1  -7   5      335.66      337.07     23.82 o 
   0  -7   5        6.12        0.00     12.83 o 
   1  -7   5       78.06       92.24     29.12 o 
   2  -7   5       90.37       86.68     40.01 o 
   3  -7   5      315.20      298.11     44.28 o 
   4  -7   5      812.34      823.95     62.86 o 
   5  -7   5       37.62       14.48     37.19 o 
   6  -7   5      276.19      280.12     39.05 o 
   7  -7   5      103.49       76.02     42.73 o 
   8  -7   5      262.72      235.19     54.56 o 
   9  -7   5      122.44      197.11     56.23 o 
  10  -7   5        0.03       24.23     94.63 o 
 -11  -6   5      183.55      199.48     49.79 o 
 -10  -6   5       68.52       18.04     29.21 o 
  -9  -6   5      261.68      257.28     40.65 o 
  -8  -6   5      177.17      146.25     40.52 o 
  -7  -6   5      311.75      331.38     36.69 o 
  -6  -6   5      419.84      448.00     29.89 o 
  -5  -6   5       25.64       23.11     24.18 o 
  -4  -6   5      689.13      680.33     30.13 o 
  -3  -6   5        3.50        0.00     14.60 o 
  -2  -6   5     1159.40     1156.99     31.09 o 
  -1  -6   5        4.95        6.60     23.35 o 
   0  -6   5      912.60      877.14     26.20 o 
   1  -6   5        2.13        0.00     12.26 o 
   2  -6   5      937.70      916.17     29.57 o 
   3  -6   5     1400.30     1482.76     44.32 o 
   4  -6   5     2008.82     2109.58     42.90 o 
   5  -6   5       11.43        0.49     35.20 o 
   6  -6   5       93.25       74.90     34.89 o 
   7  -6   5      685.42      718.05     45.43 o 
   8  -6   5      113.31       82.89     44.90 o 
   9  -6   5     1112.75     1140.91     55.47 o 
  10  -6   5       67.11       52.67     82.93 o 
 -12  -5   5      132.43      104.34     54.70 o 
 -11  -5   5      247.79      214.07     51.19 o 
 -10  -5   5      610.85      566.78     41.39 o 
  -9  -5   5      597.96      562.56     38.21 o 
  -8  -5   5       17.03       28.35     27.37 o 
  -7  -5   5      135.26      102.96     32.12 o 
  -6  -5   5       11.99        0.00     13.13 o 
  -5  -5   5        4.92        0.00     13.25 o 
  -4  -5   5       12.04        0.00      6.50 o 
  -3  -5   5      784.31      789.02     28.23 o 
  -2  -5   5      324.61      341.55     21.14 o 
  -1  -5   5      557.52      601.53     23.41 o 
   0  -5   5     2385.28     2258.38     34.73 o 
   1  -5   5       11.94        5.67      7.92 o 
   2  -5   5      129.34      165.37     24.89 o 
   3  -5   5      902.27      871.23     35.75 o 
   4  -5   5     1338.67     1393.34     35.85 o 
   5  -5   5      221.70      228.58     24.75 o 
   6  -5   5      689.68      682.80     31.44 o 
   7  -5   5      218.60      236.19     29.39 o 
   8  -5   5      278.17      210.89     35.15 o 
   9  -5   5      624.90      651.87     49.70 o 
  10  -5   5       77.42       69.50     75.21 o 
  11  -5   5       52.67       58.07     81.44 o 
 -12  -4   5        2.46        0.00      6.48 o 
 -11  -4   5      531.09      554.88     45.17 o 
 -10  -4   5      312.44      326.68     38.27 o 
  -9  -4   5      402.17      365.89     38.56 o 
  -8  -4   5        8.20        0.00     31.25 o 
  -7  -4   5       19.93       23.16     29.29 o 
  -6  -4   5      164.12      155.88     30.31 o 
  -5  -4   5       69.46       65.11     20.52 o 
  -4  -4   5      649.16      649.58     25.48 o 
  -3  -4   5       16.90       10.16     17.12 o 
  -2  -4   5       91.80      103.25     17.65 o 
  -1  -4   5      192.31      169.98     13.50 o 
   0  -4   5       46.78       50.34     15.96 o 
   1  -4   5       21.14       27.52     12.44 o 
   2  -4   5      196.03      209.39     23.90 o 
   3  -4   5       31.80       40.02     22.10 o 
   4  -4   5      260.38      236.16     22.89 o 
   5  -4   5       32.86       40.27     21.59 o 
   6  -4   5      535.36      570.39     29.07 o 
   7  -4   5       47.38       53.44     26.55 o 
   8  -4   5      318.66      311.63     31.11 o 
   9  -4   5        8.95       10.38     27.35 o 
  10  -4   5      528.17      616.58     36.40 o 
  11  -4   5       19.60       24.08     44.96 o 
  12  -4   5       67.46       70.59     66.33 o 
 -12  -3   5      239.12      321.95     48.57 o 
 -11  -3   5      154.09      145.21     44.36 o 
 -10  -3   5        0.04        0.00      8.78 o 
  -9  -3   5      287.14      302.18     34.04 o 
  -8  -3   5      234.92      235.64     28.38 o 
  -7  -3   5       82.51       66.42     26.50 o 
  -6  -3   5        0.57        0.00     22.90 o 
  -5  -3   5      183.79      201.81     21.12 o 
  -4  -3   5       11.19        9.89     17.04 o 
  -3  -3   5       35.59       27.80     16.57 o 
  -2  -3   5      126.97      107.99     12.25 o 
  -1  -3   5     1021.83      969.47     19.16 o 
   0  -3   5      987.26     1013.41     20.43 o 
   1  -3   5      866.66      858.64     20.61 o 
   2  -3   5      610.88      605.78     15.71 o 
   3  -3   5        8.64       11.42     17.41 o 
   4  -3   5      306.32      260.68     19.66 o 
   5  -3   5      746.88      665.13     26.61 o 
   6  -3   5      178.42      190.69     23.50 o 
   7  -3   5       29.94       21.66     20.03 o 
   8  -3   5     1192.70     1206.89     33.74 o 
   9  -3   5     1760.37     1854.83     40.29 o 
  10  -3   5      115.81      119.14     31.55 o 
  11  -3   5        0.21        8.01     18.52 o 
  12  -3   5      285.05      298.61     65.69 o 
 -12  -2   5      345.82      365.34     52.93 o 
 -11  -2   5      220.80      274.29     41.04 o 
 -10  -2   5      139.86      127.95     33.89 o 
  -9  -2   5      201.57      224.07     33.19 o 
  -8  -2   5       91.89       71.96     27.01 o 
  -7  -2   5      773.79      803.08     34.35 o 
  -6  -2   5      765.89      795.83     31.34 o 
  -5  -2   5       46.39       36.90     17.62 o 
  -4  -2   5        3.11        0.75      1.91 o 
  -3  -2   5      944.29      819.14     18.66 o 
  -2  -2   5       80.05       69.88     12.97 o 
  -1  -2   5     4591.72     4572.85     38.43 o 
   0  -2   5     1055.31     1227.79     21.05 o 
   1  -2   5      430.09      420.10     24.57 o 
   2  -2   5       12.72       19.64     18.81 o 
   3  -2   5       53.35       81.07     16.75 o 
   4  -2   5      157.22      158.91     18.98 o 
   5  -2   5       89.87       95.76     19.16 o 
   6  -2   5      477.07      508.37     23.20 o 
   7  -2   5      117.57       89.33     21.01 o 
   8  -2   5       10.97        5.16     20.87 o 
   9  -2   5        6.54       61.09     24.97 o 
  10  -2   5     1004.45     1012.11     35.04 o 
  11  -2   5      139.75       99.47     40.23 o 
  12  -2   5       10.55       18.42     59.48 o 
 -12  -1   5        4.35       21.78     30.16 o 
 -11  -1   5      561.72      538.19     39.56 o 
 -10  -1   5      192.04      227.17     39.28 o 
  -9  -1   5      422.25      421.72     35.67 o 
  -8  -1   5       25.29       20.74     25.41 o 
  -7  -1   5       74.52       77.78     27.76 o 
  -6  -1   5      758.34      792.73     38.64 o 
  -5  -1   5      442.22      438.53     20.70 o 
  -4  -1   5       62.39       61.40     13.99 o 
  -3  -1   5      178.76      207.94     13.67 o 
  -2  -1   5      138.21      147.39     13.02 o 
  -1  -1   5      893.67      908.19     19.73 o 
   0  -1   5      304.03      314.63     13.99 o 
   1  -1   5       29.37       45.67     14.86 o 
   2  -1   5      840.26      895.89     32.74 o 
   3  -1   5        6.63        0.00     11.22 o 
   4  -1   5      791.25      780.15     23.18 o 
   5  -1   5        7.14        1.41      9.32 o 
   6  -1   5     2595.47     2548.59     36.17 o 
   7  -1   5      570.32      542.65     24.37 o 
   8  -1   5       97.16       74.99     22.70 o 
   9  -1   5     1199.20     1231.83     34.49 o 
  10  -1   5       53.98       35.54     27.75 o 
  11  -1   5     1928.07     1854.91     66.18 o 
  12  -1   5     1021.52     1049.60     57.90 o 
  13  -1   5       18.51       32.71     62.27 o 
 -12   0   5        0.02        0.00     46.51 o 
 -11   0   5      140.10      126.27     40.59 o 
 -10   0   5      534.59      505.78     36.13 o 
  -9   0   5      193.09      211.70     28.90 o 
  -8   0   5        7.73        0.00     36.02 o 
  -7   0   5      236.30      237.22     34.26 o 
  -6   0   5        5.15       27.86     28.28 o 
  -5   0   5      272.20      226.09     20.61 o 
  -4   0   5      510.99      505.26     13.93 o 
  -3   0   5      774.40      807.01     15.82 o 
  -2   0   5      122.19      131.74     11.77 o 
  -1   0   5     1463.10     1496.79     22.96 o 
   0   0   5    10194.50    10394.13     59.66 o 
   1   0   5    12037.16    12320.46     63.19 o 
   2   0   5     2168.08     2016.24     30.91 o 
   3   0   5        0.47        1.33      5.90 o 
   4   0   5       35.87      252.79     85.37 o 
   5   0   5      837.34      834.24     16.09 o 
   6   0   5      337.31      338.52     19.49 o 
   7   0   5      648.53      676.79     24.71 o 
   8   0   5      314.95      329.46     23.83 o 
   9   0   5       54.99       53.18     22.83 o 
  10   0   5      274.62      286.57     34.60 o 
  11   0   5       13.24        0.00      3.69 o 
  12   0   5        1.79        0.00     39.16 o 
  13   0   5       19.32       63.40     62.70 o 
 -12   1   5      134.50      149.78     60.18 o 
 -11   1   5      572.03      598.30     44.05 o 
 -10   1   5       68.91       76.58     34.51 o 
  -9   1   5       99.36       58.97     36.53 o 
  -8   1   5     2501.41     2499.17     62.01 o 
  -7   1   5     1385.20     1387.26     48.81 o 
  -6   1   5     1730.34     1794.53     37.20 o 
  -5   1   5      271.50      240.29     21.23 o 
  -4   1   5     2826.81     2885.46     39.40 o 
  -3   1   5      249.98      273.95     17.15 o 
  -2   1   5     1695.13     1735.10     27.29 o 
  -1   1   5        3.06        1.81     11.15 o 
   0   1   5        1.34        7.42     11.40 o 
   1   1   5      841.58      860.23     26.13 o 
   2   1   5     1307.32     1350.83     32.56 o 
   3   1   5      149.65      152.53     10.29 o 
   4   1   5        1.23        0.00      7.19 o 
   5   1   5      139.84      140.10     12.79 o 
   6   1   5     1158.40     1134.74     21.96 o 
   7   1   5      616.35      594.60     25.56 o 
   8   1   5      253.37      282.37     32.11 o 
   9   1   5     2575.15     2595.82     92.85 o 
  10   1   5       76.40       70.46     35.84 o 
  11   1   5       10.27       25.14     50.31 o 
  12   1   5      412.23      520.23     79.46 o 
  13   1   5       19.34       14.57     80.44 o 
 -12   2   5       11.95        0.16     63.68 o 
 -11   2   5       96.38      100.52     42.72 o 
 -10   2   5      698.11      711.92     49.13 o 
  -9   2   5        1.63        0.00     18.05 o 
  -8   2   5      427.46      390.21     40.53 o 
  -7   2   5      480.69      517.56     38.33 o 
  -6   2   5      130.67      136.41     22.64 o 
  -5   2   5      825.67      843.66     27.81 o 
  -4   2   5     2568.44     2742.01     38.55 o 
  -3   2   5      276.94      212.50     17.49 o 
  -2   2   5       52.75       51.80     14.65 o 
  -1   2   5      370.54      380.92     18.02 o 
   0   2   5      107.17      103.28     13.40 o 
   1   2   5      216.40      217.18     19.05 o 
   2   2   5     1686.11     1609.22     25.27 o 
   3   2   5      669.94      640.75     17.30 o 
   4   2   5       58.62       63.10      9.15 o 
   5   2   5      576.14      585.67     15.96 o 
   6   2   5      249.40      278.43     17.41 o 
   7   2   5      835.86      816.59     24.68 o 
   8   2   5      405.46      361.18     45.85 o 
   9   2   5      224.58      202.07     51.05 o 
  10   2   5      252.21      208.48     46.22 o 
  11   2   5      125.01      155.36     65.14 o 
  12   2   5      143.93       98.67     74.94 o 
  13   2   5       77.18       52.40     84.91 o 
 -12   3   5      196.47      121.24     67.11 o 
 -11   3   5       97.79       56.70     56.09 o 
 -10   3   5       86.04       64.23     45.28 o 
  -9   3   5       51.53       28.69     38.54 o 
  -8   3   5       40.31       32.24     32.72 o 
  -7   3   5        7.06        0.00      8.25 o 
  -6   3   5     1064.48     1087.43     33.89 o 
  -5   3   5       13.14       17.36     19.08 o 
  -4   3   5      871.97      781.02     25.75 o 
  -3   3   5    10944.98    11456.08     80.28 o 
  -2   3   5      557.79      607.05     19.22 o 
  -1   3   5     7232.02     7413.24     47.57 o 
   0   3   5       13.94       23.37     11.02 o 
   1   3   5     1110.19     1200.20     23.08 o 
   2   3   5      516.26      500.42     17.56 o 
   3   3   5      912.82      920.82     18.59 o 
   4   3   5      454.25      461.63     16.76 o 
   5   3   5      431.98      453.37     14.93 o 
   6   3   5      211.97      197.55     20.79 o 
   7   3   5       62.21       49.89     23.58 o 
   8   3   5      276.68      261.86     28.74 o 
   9   3   5     1264.12     1278.11     71.15 o 
  10   3   5      906.44      958.46     65.48 o 
  11   3   5      151.77       99.63     64.28 o 
  12   3   5      301.22      336.50     66.38 o 
  13   3   5      112.48       69.38     90.13 o 
 -12   4   5       30.67       86.24     97.41 o 
 -11   4   5      611.29      662.53     79.75 o 
 -10   4   5      210.23      247.60     75.75 o 
  -9   4   5      732.46      686.56     44.86 o 
  -8   4   5      570.65      559.35     40.29 o 
  -7   4   5      240.85      227.75     32.39 o 
  -6   4   5       19.71        8.80     26.26 o 
  -5   4   5      228.92      236.88     22.88 o 
  -4   4   5      326.72      376.18     20.76 o 
  -3   4   5       45.76       41.43     15.38 o 
  -2   4   5      215.76      249.59     15.69 o 
  -1   4   5      455.23      472.86     16.94 o 
   0   4   5     2080.33     2078.20     21.21 o 
   1   4   5      422.11      457.72     16.93 o 
   2   4   5      209.38      223.06     12.26 o 
   3   4   5     1281.45     1307.11     23.64 o 
   4   4   5       12.76        7.46     14.17 o 
   5   4   5     2521.47     2563.89     26.66 o 
   6   4   5      328.23      292.15     20.34 o 
   7   4   5       11.99        0.00      8.83 o 
   8   4   5      185.09      177.33     29.05 o 
   9   4   5       17.43        0.00     11.32 o 
  10   4   5      310.40      262.96     58.60 o 
  11   4   5      382.50      368.74     64.25 o 
  12   4   5      146.67      139.25     84.11 o 
  13   4   5        9.57        0.00    125.26 o 
 -11   5   5      174.24      191.49     80.01 o 
 -10   5   5      144.83      137.72     69.69 o 
  -9   5   5      112.55      117.39     59.91 o 
  -8   5   5      390.82      399.47     61.68 o 
  -7   5   5     1040.07      992.29     67.73 o 
  -6   5   5      568.20      563.31     34.50 o 
  -5   5   5        1.83        0.00     13.12 o 
  -4   5   5      649.64      696.41     24.13 o 
  -3   5   5      924.00      879.22     23.17 o 
  -2   5   5      503.44      506.86     18.18 o 
  -1   5   5     8202.48     8627.38     50.49 o 
   0   5   5     6993.67     7244.87     34.16 o 
   1   5   5      175.42      195.24     11.10 o 
   2   5   5     1791.00     1776.15     21.24 o 
   3   5   5     1292.39     1304.72     25.79 o 
   4   5   5      801.62      827.87     22.90 o 
   5   5   5     2134.76     2050.73     34.13 o 
   6   5   5      441.85      427.87     22.73 o 
   7   5   5       27.03        5.54     19.05 o 
   8   5   5        1.50        0.00     17.66 o 
   9   5   5       47.31       61.21     25.64 o 
  10   5   5       20.17       15.54     34.20 o 
  11   5   5       21.21        2.48     71.78 o 
  12   5   5      128.56       88.91     68.20 o 
  13   5   5       16.39        0.00     95.62 o 
 -11   6   5        0.60        0.00     89.17 o 
 -10   6   5       40.50       89.69     62.70 o 
  -9   6   5       22.41       26.16     62.36 o 
  -8   6   5        1.38        0.00     23.37 o 
  -7   6   5     2308.76     2405.24     92.60 o 
  -6   6   5     3507.33     3454.96    100.28 o 
  -5   6   5        7.26        0.00     54.29 o 
  -4   6   5      328.07      324.02     32.81 o 
  -3   6   5      201.56      237.86     26.92 o 
  -2   6   5     1086.79     1039.49     25.69 o 
  -1   6   5       27.63       26.88     12.10 o 
   0   6   5     6505.42     6794.25     38.98 o 
   1   6   5      391.67      378.19     13.43 o 
   2   6   5      699.99      702.91     15.03 o 
   3   6   5       59.49       49.31     14.57 o 
   4   6   5       14.76        6.73     14.69 o 
   5   6   5      197.19      188.48     18.40 o 
   6   6   5      155.83      136.94     20.29 o 
   7   6   5        8.45        3.49     13.79 o 
   8   6   5      133.48      138.50     24.96 o 
   9   6   5      916.71      920.67     43.66 o 
  10   6   5       48.23       46.85     38.24 o 
  11   6   5       14.50       17.49     44.03 o 
  12   6   5      109.72       89.86     69.89 o 
  13   6   5       19.14       46.28     74.90 o 
 -10   7   5       43.43       29.00     81.70 o 
  -9   7   5     1170.55     1122.82     84.15 o 
  -8   7   5      695.72      720.01     72.81 o 
  -7   7   5        3.71        2.01     53.03 o 
  -6   7   5     1392.85     1418.39     70.93 o 
  -5   7   5     1198.22     1270.05     46.28 o 
  -4   7   5      284.70      271.88     32.70 o 
  -3   7   5       14.77       11.33     23.76 o 
  -2   7   5      171.81      167.09     19.29 o 
  -1   7   5      506.01      473.68     27.12 o 
   0   7   5        4.73        9.40     16.23 o 
   1   7   5       38.20       35.25     14.96 o 
   2   7   5     3353.36     3378.04     35.85 o 
   3   7   5     3640.35     3614.49     40.19 o 
   4   7   5      613.50      656.33     23.11 o 
   5   7   5       90.66       84.35     18.25 o 
   6   7   5      237.81      223.84     22.07 o 
   7   7   5       22.48        0.80      8.07 o 
   8   7   5      658.76      602.34     39.61 o 
   9   7   5      313.38      246.30     35.56 o 
  10   7   5      106.21      113.73     41.99 o 
  11   7   5      126.05       95.42     48.56 o 
  12   7   5       64.51       89.98     53.15 o 
  13   7   5       53.43       17.96    100.17 o 
 -10   8   5      159.93      174.53     92.50 o 
  -9   8   5        0.03       12.62    292.19 o 
  -8   8   5        8.22       28.88     55.91 o 
  -7   8   5        2.49       18.66     56.97 o 
  -6   8   5      577.18      544.04     58.78 o 
  -5   8   5     1383.22     1410.92     74.88 o 
  -4   8   5     2369.89     2307.31     58.75 o 
  -3   8   5     1069.37     1049.97     42.25 o 
  -2   8   5      561.70      547.81     25.84 o 
  -1   8   5      960.87      912.95     29.00 o 
   0   8   5      376.08      378.30     21.96 o 
   1   8   5      364.44      363.22     20.15 o 
   2   8   5      486.01      467.24     28.00 o 
   3   8   5     1628.27     1623.61     40.46 o 
   4   8   5        0.75        8.10     17.88 o 
   5   8   5     1076.58     1094.60     29.24 o 
   6   8   5      556.91      579.67     34.84 o 
   7   8   5        9.76       31.72     33.43 o 
   8   8   5       38.61       31.47     30.78 o 
   9   8   5        9.45       15.25     41.19 o 
  10   8   5       86.15       75.61     41.86 o 
  11   8   5        0.27        0.00     28.23 o 
  12   8   5      145.96      157.29     58.50 o 
  13   8   5       90.37       66.46     92.97 o 
  -9   9   5      138.60      152.59     87.37 o 
  -8   9   5      530.88      561.66     81.67 o 
  -7   9   5      239.78      188.41     62.88 o 
  -6   9   5     1231.43     1171.63     71.46 o 
  -5   9   5     1645.91     1571.86     79.75 o 
  -4   9   5      112.16       92.12     33.44 o 
  -3   9   5     1294.36     1328.66     47.61 o 
  -2   9   5     1089.30     1049.09     33.25 o 
  -1   9   5      296.45      297.06     20.72 o 
   0   9   5      139.39      116.02     21.41 o 
   1   9   5      199.62      183.19     21.12 o 
   2   9   5       14.08        1.05     15.07 o 
   3   9   5      187.66      182.70     26.17 o 
   4   9   5      163.49      168.55     26.14 o 
   5   9   5     2126.42     2176.44     78.51 o 
   6   9   5      629.10      604.29     50.30 o 
   7   9   5      244.35      228.20     35.07 o 
   8   9   5       84.26       86.80     36.05 o 
   9   9   5      325.07      384.60     42.16 o 
  10   9   5      111.11      110.34     47.43 o 
  11   9   5       20.11       20.95     45.65 o 
  12   9   5       88.45       77.12     59.44 o 
  -8  10   5       54.21       20.21    542.08 o 
  -7  10   5       11.60        0.00     29.68 o 
  -6  10   5      132.62      157.79     59.61 o 
  -5  10   5      389.00      492.23     60.16 o 
  -4  10   5     1491.25     1510.00     76.59 o 
  -3  10   5      104.99       79.37     32.42 o 
  -2  10   5      495.36      483.98     28.62 o 
  -1  10   5     2655.00     2728.35     41.05 o 
   0  10   5     1976.76     1969.34     40.69 o 
   1  10   5     1024.06     1030.96     40.23 o 
   2  10   5       56.47       60.66     28.58 o 
   3  10   5     1168.52     1172.21     40.81 o 
   4  10   5     2899.44     2861.09     90.66 o 
   5  10   5       30.04       46.29     44.03 o 
   6  10   5      176.89      139.39     49.05 o 
   7  10   5     1704.22     1628.70     75.64 o 
   8  10   5      387.04      347.74     49.39 o 
   9  10   5       97.67       86.67     56.73 o 
  10  10   5      111.99      123.86     49.80 o 
  11  10   5       19.96        0.00     42.52 o 
  12  10   5       24.83        0.00     44.28 o 
  -8  11   5       18.58       24.48     85.97 o 
  -7  11   5      153.44      155.98     84.01 o 
  -6  11   5      136.83      159.92     67.35 o 
  -5  11   5       67.74       78.77     63.33 o 
  -4  11   5       21.98       14.76     49.15 o 
  -3  11   5      457.04      466.43     39.96 o 
  -2  11   5     1349.77     1376.17     48.86 o 
  -1  11   5     1660.58     1635.46     35.83 o 
   0  11   5       22.50        2.49     34.77 o 
   1  11   5      136.57      132.24     33.10 o 
   2  11   5      165.45      127.75     32.42 o 
   3  11   5      552.48      589.43     54.22 o 
   4  11   5       53.43       39.72     42.90 o 
   5  11   5      375.95      430.25     52.85 o 
   6  11   5       23.14       14.36     42.23 o 
   7  11   5       91.62       74.93     51.35 o 
   8  11   5       14.60        0.00    448.73 o 
   9  11   5       84.98       84.97     57.63 o 
  10  11   5       50.04       59.13     57.50 o 
  11  11   5      543.06      592.35     84.17 o 
  -7  12   5        0.17        0.00     21.68 o 
  -6  12   5        8.40        0.00     65.05 o 
  -5  12   5        1.84        0.00     45.15 o 
  -4  12   5       97.28       81.02     66.74 o 
  -3  12   5      186.67      197.45     64.70 o 
  -2  12   5      577.46      546.78     40.63 o 
  -1  12   5     1005.50     1037.40     32.79 o 
   0  12   5       69.85       79.55     34.57 o 
   1  12   5     1205.75     1179.21     70.42 o 
   2  12   5     2179.85     2243.89     87.94 o 
   3  12   5      977.52     1013.46     66.84 o 
   4  12   5      545.60      419.25     55.09 o 
   5  12   5      977.13     1001.26     68.76 o 
   6  12   5      124.58      127.95     50.63 o 
   7  12   5      119.42      148.66     68.55 o 
   8  12   5      308.19      260.74     71.31 o 
   9  12   5       34.51       36.20     59.23 o 
  10  12   5       73.10       39.67     75.59 o 
  -5  13   5       59.80       72.68     85.50 o 
  -4  13   5        0.30        0.00     31.12 o 
  -3  13   5        0.08       22.14     65.73 o 
  -2  13   5      154.56      101.72     69.47 o 
  -1  13   5      324.82      372.51     32.20 o 
   0  13   5      813.63      824.15     62.85 o 
   1  13   5        9.85       47.45     54.92 o 
   2  13   5      371.12      331.09     55.44 o 
   3  13   5       42.41       32.90     52.09 o 
   4  13   5       17.88       22.47     50.50 o 
   5  13   5       38.38       33.77     57.33 o 
   6  13   5       19.31       37.23     58.09 o 
   7  13   5       65.92       81.59     65.35 o 
   8  13   5        0.00       40.96     66.79 o 
   9  13   5      159.19      151.94     81.12 o 
  -4  14   5       89.93       82.36     90.28 o 
  -3  14   5      111.55       91.79     86.88 o 
  -2  14   5      339.38      337.93     84.45 o 
  -1  14   5        7.94       40.92     77.23 o 
   0  14   5       72.44       78.20     66.35 o 
   1  14   5      363.10      370.68     69.64 o 
   2  14   5       63.94       65.41     64.98 o 
   3  14   5       40.15       22.99     61.60 o 
   4  14   5      216.02      229.90     75.33 o 
   5  14   5      504.88      519.81     68.44 o 
   6  14   5      374.30      377.63     74.09 o 
   7  14   5        7.53        0.00    139.31 o 
   8  14   5      664.02      720.41     85.08 o 
   1  15   5       15.11        0.00      5.01 o 
   2  15   5        2.03        5.55     45.89 o 
   3  15   5       61.83       85.89     69.50 o 
   4  15   5      418.45      455.11     84.85 o 
   5  15   5       52.21       60.27     73.98 o 
   6  15   5       33.04       48.86     81.41 o 
  -5 -12   6      142.14      182.29     96.41 o 
  -4 -12   6      175.94      216.19     97.17 o 
  -3 -12   6        5.11       19.68     82.14 o 
  -2 -12   6        3.35        0.00     97.47 o 
  -1 -12   6        4.52       50.85     72.24 o 
   0 -12   6      496.60      555.51     82.94 o 
   1 -12   6       31.26        0.00     46.50 o 
   2 -12   6        8.00        7.53    102.86 o 
  -7 -11   6      284.06      318.80     66.70 o 
  -6 -11   6       27.60        6.15     47.32 o 
  -5 -11   6       27.96       50.67     53.61 o 
  -4 -11   6       18.11        0.00     57.46 o 
  -3 -11   6       52.80       17.77     74.24 o 
  -2 -11   6      126.74       64.30     68.74 o 
  -1 -11   6       30.17       40.77     69.12 o 
   0 -11   6      403.11      444.66     73.96 o 
   1 -11   6      208.05      258.63     64.98 o 
   2 -11   6       29.88       48.71     68.73 o 
   3 -11   6       18.77       28.99     70.14 o 
   4 -11   6       20.34        0.00     29.60 o 
   5 -11   6      209.09      230.53     98.06 o 
  -8 -10   6       21.47       15.78     89.71 o 
  -7 -10   6        0.93        0.00     54.34 o 
  -6 -10   6       29.82       25.18     72.03 o 
  -5 -10   6       12.92        0.00     51.52 o 
  -4 -10   6      203.13      195.65     50.20 o 
  -3 -10   6        0.07        6.15     63.08 o 
  -2 -10   6       11.70        0.00     15.81 o 
  -1 -10   6        6.87        0.00      8.11 o 
   0 -10   6       72.74       53.78     47.87 o 
   1 -10   6      286.24      288.05     58.25 o 
   2 -10   6       19.58       21.25     63.99 o 
   3 -10   6        2.74       15.15     63.72 o 
   4 -10   6        0.73       15.36     72.33 o 
   5 -10   6      467.33      467.14     78.48 o 
   6 -10   6        5.35        0.00     65.07 o 
  -9  -9   6      168.51      158.27     62.49 o 
  -8  -9   6        5.28        7.19     37.24 o 
  -7  -9   6       39.51       62.93     45.66 o 
  -6  -9   6      249.28      224.45     41.29 o 
  -5  -9   6       13.36       21.54     32.96 o 
  -4  -9   6      156.17      138.67     42.45 o 
  -3  -9   6      838.88      821.33     44.63 o 
  -2  -9   6       59.79       59.24     53.01 o 
  -1  -9   6       25.78       36.47     51.32 o 
   0  -9   6      548.87      486.36     57.09 o 
   1  -9   6      991.77      957.62     65.91 o 
   2  -9   6       48.28       26.95     61.15 o 
   3  -9   6      248.58      147.78     59.96 o 
   4  -9   6      366.97      382.85     57.10 o 
   5  -9   6      254.87      233.33     75.59 o 
   6  -9   6       14.80       79.27     65.63 o 
   7  -9   6       13.43        0.00     62.72 o 
 -10  -8   6        7.73        0.00     28.81 o 
  -9  -8   6      239.65      237.98     59.41 o 
  -8  -8   6      249.71      259.94     48.65 o 
  -7  -8   6       17.74       11.52     37.71 o 
  -6  -8   6      345.94      370.66     36.53 o 
  -5  -8   6     1841.18     1858.51     47.10 o 
  -4  -8   6        9.89        7.97     24.61 o 
  -3  -8   6       26.79       23.43     27.82 o 
  -2  -8   6       21.91       12.70     26.76 o 
  -1  -8   6       65.52      100.62     42.89 o 
   0  -8   6      857.47      921.14     63.40 o 
   1  -8   6        0.26       11.43     48.73 o 
   2  -8   6      991.99      994.47     68.22 o 
   3  -8   6      159.98      186.05     53.80 o 
   4  -8   6       24.25        0.00     49.08 o 
   5  -8   6      252.87      207.29     62.87 o 
   6  -8   6       13.07        4.15     55.32 o 
   7  -8   6      575.76      619.59     50.64 o 
   8  -8   6       67.95       78.27     58.28 o 
 -10  -7   6      129.90      138.52     48.98 o 
  -9  -7   6        0.36        0.00     26.00 o 
  -8  -7   6       34.31       42.00     43.59 o 
  -7  -7   6        0.00       13.11     33.83 o 
  -6  -7   6      442.34      456.53     40.36 o 
  -5  -7   6      294.21      294.57     30.05 o 
  -4  -7   6      708.91      670.48     33.38 o 
  -3  -7   6      219.12      226.70     25.61 o 
  -2  -7   6        4.09        1.42      4.54 o 
  -1  -7   6       98.31       75.28     32.15 o 
   0  -7   6      591.56      496.59     34.01 o 
   1  -7   6     1077.78     1034.97     56.76 o 
   2  -7   6     1788.71     1802.86     75.38 o 
   3  -7   6     2423.45     2301.48     85.67 o 
   4  -7   6     2815.16     2777.36     94.18 o 
   5  -7   6      191.68      206.53     48.41 o 
   6  -7   6     1032.95     1030.52     50.34 o 
   7  -7   6        0.52        0.00     33.04 o 
   8  -7   6      276.35      266.75     53.45 o 
   9  -7   6       12.01        0.00     24.09 o 
 -11  -6   6        8.94       17.08     58.60 o 
 -10  -6   6       20.46        0.00     28.36 o 
  -9  -6   6       21.52       36.11     35.87 o 
  -8  -6   6      558.67      583.73     46.08 o 
  -7  -6   6       16.93        0.00     20.39 o 
  -6  -6   6     1012.58     1038.97     47.61 o 
  -5  -6   6      718.20      721.62     33.08 o 
  -4  -6   6      627.67      621.60     30.65 o 
  -3  -6   6     2720.67     2745.57     47.25 o 
  -2  -6   6       71.07       62.83     23.68 o 
  -1  -6   6       46.58       43.42     21.85 o 
   0  -6   6     1068.41     1137.61     41.74 o 
   1  -6   6       56.26       44.68     29.22 o 
   2  -6   6     3237.96     3222.92     49.35 o 
   3  -6   6     1109.62     1195.99     43.87 o 
   4  -6   6      237.34      246.35     34.38 o 
   5  -6   6       40.25       23.24     26.31 o 
   6  -6   6        9.87       16.54     33.76 o 
   7  -6   6      156.84      138.25     42.08 o 
   8  -6   6      219.09      245.93     52.11 o 
   9  -6   6       15.35        2.36     65.11 o 
  10  -6   6        3.65       36.81     87.76 o 
 -11  -5   6      140.42      125.16     51.44 o 
 -10  -5   6       19.15       31.16     44.04 o 
  -9  -5   6      197.50      168.11     39.03 o 
  -8  -5   6     1001.80      994.85     45.07 o 
  -7  -5   6        0.29        1.11     31.83 o 
  -6  -5   6       38.78       27.50     29.47 o 
  -5  -5   6      880.13      806.94     32.17 o 
  -4  -5   6        5.14       11.04     16.17 o 
  -3  -5   6       47.14       48.27     20.88 o 
  -2  -5   6     3281.05     3407.63     47.50 o 
  -1  -5   6      406.30      411.34     22.56 o 
   0  -5   6      905.97      966.45     27.81 o 
   1  -5   6      891.50      868.71     29.25 o 
   2  -5   6      175.00      150.24     25.12 o 
   3  -5   6      667.57      669.69     34.91 o 
   4  -5   6      317.30      339.35     32.04 o 
   5  -5   6       69.33       66.17     26.52 o 
   6  -5   6     5525.86     5652.53     69.35 o 
   7  -5   6      161.76      182.92     30.49 o 
   8  -5   6        1.40        0.00     19.16 o 
   9  -5   6       24.01       28.40     46.45 o 
  10  -5   6        9.30        0.00     21.92 o 
  11  -5   6        8.49       16.51     91.56 o 
 -11  -4   6       13.76       10.90     18.67 o 
 -10  -4   6        4.38       31.54     36.08 o 
  -9  -4   6       19.92       44.85     31.42 o 
  -8  -4   6      109.64       79.84     31.03 o 
  -7  -4   6     1094.16     1055.63     47.79 o 
  -6  -4   6       25.49       29.28     27.04 o 
  -5  -4   6      442.01      440.45     26.72 o 
  -4  -4   6      254.95      231.25     23.76 o 
  -3  -4   6      733.20      764.32     27.92 o 
  -2  -4   6     2400.34     2336.70     38.15 o 
  -1  -4   6        0.54        0.00      5.27 o 
   0  -4   6     3388.56     3500.61     35.19 o 
   1  -4   6       27.20       21.73     13.80 o 
   2  -4   6      592.73      633.91     32.06 o 
   3  -4   6     1771.76     1881.43     46.37 o 
   4  -4   6       58.76       34.47     21.53 o 
   5  -4   6       90.08       87.49     24.85 o 
   6  -4   6     1785.70     1786.50     42.43 o 
   7  -4   6       54.87       28.11     27.03 o 
   8  -4   6       36.38        2.89     10.25 o 
   9  -4   6      257.74      243.72     38.56 o 
  10  -4   6      730.24      759.01     44.60 o 
  11  -4   6      153.60       91.14     47.67 o 
 -12  -3   6       49.74       27.24     36.25 o 
 -11  -3   6       32.33       44.59     52.07 o 
 -10  -3   6      128.85      107.98     40.79 o 
  -9  -3   6       94.40       92.25     35.69 o 
  -8  -3   6       38.42       40.67     29.12 o 
  -7  -3   6      595.12      600.89     36.08 o 
  -6  -3   6      141.46      105.07     30.85 o 
  -5  -3   6       11.22       24.41     27.88 o 
  -4  -3   6      150.14      136.77     19.60 o 
  -3  -3   6        1.37        9.47     20.91 o 
  -2  -3   6        4.36        2.95      7.18 o 
  -1  -3   6      602.16      608.59     17.97 o 
   0  -3   6        1.32        6.24     14.10 o 
   1  -3   6     2156.97     2170.29     31.50 o 
   2  -3   6      185.33      170.63     22.77 o 
   3  -3   6      231.61      198.50     24.20 o 
   4  -3   6     1266.93     1216.10     32.11 o 
   5  -3   6      812.52      811.06     30.42 o 
   6  -3   6       15.47       16.75     22.27 o 
   7  -3   6     1391.85     1440.86     39.97 o 
   8  -3   6     1259.71     1285.84     40.49 o 
   9  -3   6      409.61      401.72     29.59 o 
  10  -3   6      817.44      861.98     34.79 o 
  11  -3   6        3.90       11.32     54.39 o 
  12  -3   6        4.97        0.00     57.05 o 
 -12  -2   6        1.95       11.21     46.95 o 
 -11  -2   6       98.80      119.49     45.97 o 
 -10  -2   6        6.70        2.76     29.65 o 
  -9  -2   6      403.12      400.17     36.17 o 
  -8  -2   6        7.31       30.68     27.48 o 
  -7  -2   6      205.59      214.97     29.73 o 
  -6  -2   6       28.58       41.66     24.56 o 
  -5  -2   6       13.79        0.00     23.80 o 
  -4  -2   6        0.36        0.00      8.95 o 
  -3  -2   6      147.02      162.34     15.21 o 
  -2  -2   6       14.36        0.00     10.84 o 
  -1  -2   6     3994.59     4214.66     40.72 o 
   0  -2   6      150.19      140.25     14.44 o 
   1  -2   6     5027.71     5459.83     52.93 o 
   2  -2   6    11739.76    11931.70     93.94 o 
   3  -2   6     1926.21     1871.48     42.14 o 
   4  -2   6      149.07      201.08     19.91 o 
   5  -2   6     1456.88     1426.31     33.49 o 
   6  -2   6      159.52      135.46     23.56 o 
   7  -2   6      220.75      199.37     23.13 o 
   8  -2   6      451.98      441.31     26.40 o 
   9  -2   6     1113.64     1110.43     34.87 o 
  10  -2   6        0.90        0.23     17.87 o 
  11  -2   6        2.49        0.00     14.92 o 
  12  -2   6       19.47        6.31     13.15 o 
 -12  -1   6        0.00        0.52     17.34 o 
 -11  -1   6      119.22      104.25     45.48 o 
 -10  -1   6        0.10        0.00     19.47 o 
  -9  -1   6     1039.47     1061.94     45.16 o 
  -8  -1   6       17.35        9.40     12.99 o 
  -7  -1   6      170.23      174.52     34.80 o 
  -6  -1   6       96.64      109.70     34.35 o 
  -5  -1   6     1188.61     1183.51     30.90 o 
  -4  -1   6     1019.76      993.22     21.91 o 
  -3  -1   6      645.46      667.61     19.13 o 
  -2  -1   6       49.40       65.64     13.65 o 
  -1  -1   6      488.61      503.95     18.14 o 
   0  -1   6     1180.64     1292.26     22.57 o 
   1  -1   6      368.84      448.40     20.02 o 
   2  -1   6     2637.05     2772.96     47.48 o 
   3  -1   6      432.85      469.34     28.03 o 
   4  -1   6      398.72      429.88     20.95 o 
   5  -1   6        0.33        2.33     15.95 o 
   6  -1   6     1782.76     1829.08     33.20 o 
   7  -1   6        4.53        4.35     19.50 o 
   8  -1   6       76.07       64.45     23.00 o 
   9  -1   6        0.21        0.55     25.15 o 
  10  -1   6       24.60        0.00     23.72 o 
  11  -1   6       34.72        5.55     26.10 o 
  12  -1   6       40.60       45.02     56.32 o 
  13  -1   6      302.48      318.72     73.09 o 
 -12   0   6        0.05       15.98     43.68 o 
 -11   0   6      197.92      204.41     44.46 o 
 -10   0   6      480.98      507.18     37.76 o 
  -9   0   6      285.65      315.98     31.74 o 
  -8   0   6      191.97      179.10     38.35 o 
  -7   0   6        0.10        0.00     22.72 o 
  -6   0   6      213.71      187.99     23.62 o 
  -5   0   6      176.49      142.97     20.01 o 
  -4   0   6      334.88      316.76     20.10 o 
  -3   0   6      650.96      686.72     17.66 o 
  -2   0   6      884.81     1000.82     20.94 o 
  -1   0   6        0.14        0.00     12.37 o 
   0   0   6        1.33        1.39     10.87 o 
   1   0   6     1717.12     1789.84     29.99 o 
   2   0   6      573.39      567.11     21.08 o 
   3   0   6     8996.46     9328.26     90.74 o 
   4   0   6      225.66      243.38     18.29 o 
   5   0   6      790.69      789.28     21.97 o 
   6   0   6      931.23      870.56     25.17 o 
   7   0   6        0.49        0.51      6.56 o 
   8   0   6      202.17      184.09     23.30 o 
   9   0   6      372.56      364.79     32.46 o 
  10   0   6      159.84      137.24     33.89 o 
  11   0   6     1119.38     1181.09     45.72 o 
  12   0   6      275.14      304.45     52.93 o 
  13   0   6        1.19       39.81     54.33 o 
 -12   1   6      125.03      158.43     52.88 o 
 -11   1   6       44.09        7.60     14.78 o 
 -10   1   6       42.27       23.88     33.51 o 
  -9   1   6      728.26      705.06     46.21 o 
  -8   1   6      432.91      421.45     40.28 o 
  -7   1   6      601.85      542.98     39.61 o 
  -6   1   6      310.41      310.73     25.25 o 
  -5   1   6      197.22      186.59     21.32 o 
  -4   1   6       41.25       50.19     17.39 o 
  -3   1   6        7.07        9.27     16.82 o 
  -2   1   6      140.69      145.47     11.60 o 
  -1   1   6     2638.63     2684.46     34.54 o 
   0   1   6     4477.89     4653.59     36.31 o 
   1   1   6       38.49       50.45     13.97 o 
   2   1   6      816.31      878.59     24.48 o 
   3   1   6      632.21      608.90     26.07 o 
   4   1   6     1141.95     1189.42     19.41 o 
   5   1   6     2700.47     2778.00     28.94 o 
   6   1   6     1099.19     1161.53     31.07 o 
   7   1   6      116.55       95.61     21.71 o 
   8   1   6     1141.90     1179.07     45.33 o 
   9   1   6     1653.49     1658.04     45.55 o 
  10   1   6        0.16        0.00     27.82 o 
  11   1   6      380.99      378.36     39.36 o 
  12   1   6       42.93       69.92     43.17 o 
  13   1   6      270.17      311.23     57.97 o 
 -12   2   6        9.56        0.00     38.56 o 
 -11   2   6       45.44       29.63     43.68 o 
 -10   2   6      178.51      195.25     51.11 o 
  -9   2   6      577.69      597.89     44.25 o 
  -8   2   6      327.71      322.48     39.92 o 
  -7   2   6     1576.54     1647.10     52.09 o 
  -6   2   6      206.14      243.14     25.57 o 
  -5   2   6       40.30       52.99     20.23 o 
  -4   2   6     5553.20     5782.70     56.07 o 
  -3   2   6     1502.98     1563.82     30.49 o 
  -2   2   6      400.50      417.46     13.49 o 
  -1   2   6      295.21      289.36     13.65 o 
   0   2   6      248.00      257.38     13.83 o 
   1   2   6      353.31      366.76     23.46 o 
   2   2   6      824.85      863.24     27.74 o 
   3   2   6      571.47      601.28     20.07 o 
   4   2   6        8.46        8.00     11.16 o 
   5   2   6      168.33      141.44     12.61 o 
   6   2   6      251.25      256.71     19.26 o 
   7   2   6      502.15      512.93     34.41 o 
   8   2   6      370.46      343.45     35.31 o 
   9   2   6      302.50      241.59     51.03 o 
  10   2   6        3.79       20.24     51.41 o 
  11   2   6      846.72      910.91     77.38 o 
  12   2   6      294.09      379.06     58.72 o 
  13   2   6      244.74      212.10     57.04 o 
 -12   3   6       74.07       47.28     68.71 o 
 -11   3   6        1.31        0.00      3.58 o 
 -10   3   6       32.52        2.52     33.51 o 
  -9   3   6      703.74      711.67     46.70 o 
  -8   3   6       59.42       20.78     39.03 o 
  -7   3   6      122.49      109.74     34.30 o 
  -6   3   6      153.99      159.85     24.25 o 
  -5   3   6       21.79       22.72     20.24 o 
  -4   3   6     2668.86     2771.58     40.94 o 
  -3   3   6     1497.68     1584.29     32.90 o 
  -2   3   6      411.37      468.05     19.31 o 
  -1   3   6      228.45      251.69     16.72 o 
   0   3   6     1380.30     1423.90     20.69 o 
   1   3   6      224.06      216.62     19.01 o 
   2   3   6     3127.32     3321.75     64.98 o 
   3   3   6      926.75      885.75     19.35 o 
   4   3   6     1891.30     1764.58     26.30 o 
   5   3   6     1727.09     1698.74     27.70 o 
   6   3   6      374.47      383.20     18.98 o 
   7   3   6      164.83      150.62     25.39 o 
   8   3   6     1699.96     1701.63     74.82 o 
   9   3   6     1180.60     1199.78     70.63 o 
  10   3   6      339.57      317.34     60.96 o 
  11   3   6       28.37       43.21     61.89 o 
  12   3   6       61.70       52.78     65.44 o 
  13   3   6      363.19      384.28     94.24 o 
 -11   4   6        2.03        0.00    127.89 o 
 -10   4   6       23.18        0.00     37.91 o 
  -9   4   6       13.75        0.00     32.22 o 
  -8   4   6      406.16      375.70     38.03 o 
  -7   4   6        9.73        0.36      7.32 o 
  -6   4   6       54.71       26.87     23.83 o 
  -5   4   6      134.71      150.45     22.20 o 
  -4   4   6     2478.56     2520.87     39.64 o 
  -3   4   6     1552.71     1679.85     39.39 o 
  -2   4   6     8331.34     8662.71     59.05 o 
  -1   4   6      450.93      437.21     17.95 o 
   0   4   6       14.96       12.05     10.72 o 
   1   4   6      654.97      662.80     20.50 o 
   2   4   6      193.80      217.48     16.58 o 
   3   4   6      561.07      568.94     17.26 o 
   4   4   6      182.68      164.62     14.25 o 
   5   4   6        0.22        0.13      1.95 o 
   6   4   6        6.40        7.41     15.05 o 
   7   4   6       48.49       54.21     21.82 o 
   8   4   6        1.27        0.00     21.78 o 
   9   4   6      340.79      349.58     57.61 o 
  10   4   6        4.40       15.09     44.51 o 
  11   4   6      178.72      193.17     60.50 o 
  12   4   6      201.79      185.52     81.18 o 
  13   4   6       14.28       32.33     77.11 o 
 -11   5   6      315.27      346.05     74.45 o 
 -10   5   6      916.25      917.81     84.63 o 
  -9   5   6      111.66      131.85     61.60 o 
  -8   5   6       30.17        6.12     50.19 o 
  -7   5   6       34.21       22.53     47.06 o 
  -6   5   6        2.63        0.00      6.94 o 
  -5   5   6     1226.98     1188.59     32.79 o 
  -4   5   6      993.37     1022.77     28.85 o 
  -3   5   6      119.93      136.64     17.64 o 
  -2   5   6      484.28      500.43     19.79 o 
  -1   5   6      143.19      167.64     15.15 o 
   0   5   6     6399.69     6842.13     39.29 o 
   1   5   6       92.42       88.70     10.83 o 
   2   5   6       12.55        0.00      9.44 o 
   3   5   6      613.62      627.31     17.89 o 
   4   5   6      923.92     1022.53     22.15 o 
   5   5   6       13.55        0.00     13.86 o 
   6   5   6      396.47      401.43     22.70 o 
   7   5   6      338.13      308.91     24.45 o 
   8   5   6      531.19      551.35     28.27 o 
   9   5   6        3.08        0.00     10.32 o 
  10   5   6      877.00      915.84     46.60 o 
  11   5   6      195.99      198.88     69.70 o 
  12   5   6       85.54       65.45     66.68 o 
  13   5   6      136.04      203.09     95.18 o 
 -11   6   6      177.78      137.31     82.93 o 
 -10   6   6       10.98       30.24     64.45 o 
  -9   6   6       93.21       75.25     56.78 o 
  -8   6   6       10.31        0.00     81.48 o 
  -7   6   6        2.65       16.60     57.28 o 
  -6   6   6       90.08       59.09     34.07 o 
  -5   6   6       47.74       55.10     29.96 o 
  -4   6   6      116.65      121.73     30.81 o 
  -3   6   6      260.35      289.65     28.79 o 
  -2   6   6       96.80      103.75     15.73 o 
  -1   6   6     8700.93     8967.60     55.62 o 
   0   6   6      394.71      423.32     16.22 o 
   1   6   6      157.70      123.57     12.16 o 
   2   6   6     1377.67     1368.74     26.80 o 
   3   6   6       65.99       70.48     13.04 o 
   4   6   6      154.97      155.82     17.87 o 
   5   6   6       22.44       21.16     17.98 o 
   6   6   6        2.40        0.00     12.79 o 
   7   6   6       19.27       13.56     21.09 o 
   8   6   6       14.53       17.56     29.02 o 
   9   6   6      159.92      147.82     28.67 o 
  10   6   6      123.97       82.22     40.63 o 
  11   6   6      125.06       78.30     70.16 o 
  12   6   6       94.35       77.08     66.82 o 
  13   6   6        0.29        0.00    217.59 o 
 -10   7   6        5.33        0.00    169.14 o 
  -9   7   6       50.12       83.06     73.22 o 
  -8   7   6      581.12      649.77     65.09 o 
  -7   7   6     3744.06     3917.42    113.80 o 
  -6   7   6      127.11      111.93     47.02 o 
  -5   7   6      147.03      169.18     33.80 o 
  -4   7   6      835.06      829.10     40.66 o 
  -3   7   6     1349.70     1390.27     43.69 o 
  -2   7   6      812.71      820.73     35.83 o 
  -1   7   6      244.40      273.12     24.67 o 
   0   7   6      130.88      132.44     17.59 o 
   1   7   6      308.18      330.48     18.19 o 
   2   7   6     1026.21     1022.12     24.47 o 
   3   7   6      259.29      246.04     18.19 o 
   4   7   6       25.85       20.64     16.56 o 
   5   7   6       38.01       43.33     19.18 o 
   6   7   6       17.40       11.40     20.56 o 
   7   7   6       39.91       35.80     23.49 o 
   8   7   6       26.11       15.88     25.87 o 
   9   7   6       14.94       13.23     36.36 o 
  10   7   6        7.34        0.00     39.88 o 
  11   7   6        5.66        2.45     45.08 o 
  12   7   6      110.53      113.54     82.40 o 
  13   7   6      293.12      269.02     87.93 o 
 -10   8   6       94.55       63.68     92.00 o 
  -9   8   6      467.30      484.93     73.17 o 
  -8   8   6        0.27        6.80     66.28 o 
  -7   8   6      506.88      469.06     64.39 o 
  -6   8   6       67.32       82.00     53.83 o 
  -5   8   6       61.15       65.04     34.58 o 
  -4   8   6      459.98      440.03     35.75 o 
  -3   8   6      358.74      344.40     31.53 o 
  -2   8   6     1449.03     1541.54     44.51 o 
  -1   8   6      368.41      373.70     28.73 o 
   0   8   6      339.33      360.77     22.38 o 
   1   8   6     2093.02     2169.52     35.50 o 
   2   8   6     2883.77     2954.06     54.20 o 
   3   8   6       58.47       36.39     22.38 o 
   4   8   6        0.87        5.34     15.54 o 
   5   8   6     1591.07     1589.57     42.73 o 
   6   8   6      396.83      386.12     25.17 o 
   7   8   6      123.10      103.82     33.14 o 
   8   8   6        2.92        0.00     12.07 o 
   9   8   6       45.14       32.46     38.12 o 
  10   8   6       46.95       30.14     43.49 o 
  11   8   6      243.34      224.51     57.23 o 
  12   8   6       18.26        4.45     21.17 o 
  13   8   6       13.71        0.00    549.81 o 
  -9   9   6       48.31       42.53     76.80 o 
  -8   9   6       26.31       70.07     70.15 o 
  -7   9   6       46.28       71.53     65.28 o 
  -6   9   6      206.67      205.80     66.63 o 
  -5   9   6     5664.10     5999.20     94.99 o 
  -4   9   6      725.33      682.87     41.69 o 
  -3   9   6     1374.24     1297.77     47.46 o 
  -2   9   6      413.77      439.38     32.62 o 
  -1   9   6      156.34      163.01     28.02 o 
   0   9   6     1369.34     1358.44     33.91 o 
   1   9   6       83.87       91.67     20.17 o 
   2   9   6       23.79       20.79     35.92 o 
   3   9   6      129.89      129.98     27.29 o 
   4   9   6      360.84      365.16     30.46 o 
   5   9   6        5.47        1.73     10.09 o 
   6   9   6       10.01       23.93     41.63 o 
   7   9   6        1.33        0.00      6.41 o 
   8   9   6      912.68      889.20     45.83 o 
   9   9   6      517.23      458.38     43.17 o 
  10   9   6       84.39       62.84     48.48 o 
  11   9   6        2.09        0.00     49.05 o 
  12   9   6        1.96        0.00     32.67 o 
  -8  10   6      239.30      187.76     90.68 o 
  -7  10   6       12.57        0.00     16.81 o 
  -6  10   6      126.47       97.80     64.32 o 
  -5  10   6       26.47       26.20     59.55 o 
  -4  10   6     1332.13     1319.85     52.70 o 
  -3  10   6      291.79      229.61     36.93 o 
  -2  10   6       21.21       18.01     30.29 o 
  -1  10   6     2062.81     2013.11     52.05 o 
   0  10   6       24.52       25.56     22.55 o 
   1  10   6       69.94       59.27     34.02 o 
   2  10   6     1393.98     1387.06     45.22 o 
   3  10   6     2259.33     2358.69     54.31 o 
   4  10   6     1197.56     1175.35     42.35 o 
   5  10   6      192.76      191.73     49.22 o 
   6  10   6     1013.97      980.30     67.24 o 
   7  10   6       19.63       31.07     43.22 o 
   8  10   6       85.00       66.63     50.68 o 
   9  10   6       29.49       37.65     45.35 o 
  10  10   6      192.36      140.52     53.15 o 
  11  10   6        0.25       10.20     53.01 o 
  12  10   6      245.21      278.50     72.44 o 
  -7  11   6        7.07       19.82     82.66 o 
  -6  11   6        5.47        8.50     73.58 o 
  -5  11   6       48.34       91.78     66.64 o 
  -4  11   6      873.15      905.64     48.73 o 
  -3  11   6       15.05        8.86     35.30 o 
  -2  11   6      694.94      659.54     40.47 o 
  -1  11   6     1621.29     1646.77     50.88 o 
   0  11   6      532.35      428.73     35.28 o 
   1  11   6       11.13       31.04     29.16 o 
   2  11   6        8.14        0.00     23.54 o 
   3  11   6        9.89        5.80     45.41 o 
   4  11   6      473.69      433.38     56.67 o 
   5  11   6      149.90      116.34     45.87 o 
   6  11   6       82.70       66.69     48.94 o 
   7  11   6       37.20       26.56     48.10 o 
   8  11   6       58.87       46.43     46.71 o 
   9  11   6        7.68        0.00     35.02 o 
  10  11   6      115.12       71.99     67.62 o 
  11  11   6      540.96      599.72     84.80 o 
  -6  12   6      153.88      162.16     83.04 o 
  -5  12   6      207.71      258.32     82.17 o 
  -4  12   6       62.08       69.51     65.24 o 
  -3  12   6      469.10      531.66     43.83 o 
  -2  12   6       14.39        0.00     24.20 o 
  -1  12   6        4.31        0.00     20.79 o 
   0  12   6      217.19      244.67     38.57 o 
   1  12   6       97.64       87.93     37.17 o 
   2  12   6      782.63      838.82     61.90 o 
   3  12   6      717.97      650.96     63.99 o 
   4  12   6       82.84       87.04     52.74 o 
   5  12   6     1657.55     1698.55     81.07 o 
   6  12   6      154.19      192.04     54.80 o 
   7  12   6        2.74        0.00     41.99 o 
   8  12   6       18.73       22.77     61.84 o 
   9  12   6       44.83       66.97     59.57 o 
  10  12   6       58.69       52.16     78.44 o 
  -5  13   6        1.46        6.08     87.60 o 
  -4  13   6      210.11      161.13     80.75 o 
  -3  13   6        3.45        0.20      0.82 o 
  -2  13   6      702.93      782.80     51.32 o 
  -1  13   6      856.88      912.37     66.53 o 
   0  13   6       22.89       20.10     30.03 o 
   1  13   6       28.72       48.55     56.00 o 
   2  13   6       37.86       37.70     49.42 o 
   3  13   6      296.84      219.27     65.62 o 
   4  13   6       22.59       31.22     50.84 o 
   5  13   6        1.19        0.00     20.98 o 
   6  13   6      623.13      618.21     68.04 o 
   7  13   6        9.45       13.78     59.93 o 
   8  13   6        1.92        7.23     64.91 o 
   9  13   6       98.96       99.80     85.26 o 
  -4  14   6       20.16        0.00     37.35 o 
  -3  14   6       40.00       44.14     89.55 o 
   0  14   6      305.96      359.64     74.88 o 
   1  14   6       13.72        5.52     69.21 o 
   2  14   6       92.25       99.57     59.38 o 
   3  14   6       51.72       78.91     55.86 o 
   4  14   6       69.02       67.41     65.02 o 
   5  14   6      112.69       70.07     58.79 o 
   6  14   6      134.32      175.60     70.90 o 
   7  14   6      265.28      257.53     62.08 o 
   8  14   6       91.02       90.01     73.78 o 
   0  15   6        0.94        0.00    223.65 o 
   1  15   6      336.12      390.23     89.69 o 
   2  15   6      323.34      384.79     83.48 o 
   3  15   6      141.14      100.72     75.46 o 
   4  15   6      201.26      229.04     81.31 o 
   5  15   6      139.01      128.38     78.71 o 
   6  15   6      136.95       98.16     72.77 o 
   7  15   6       98.56      120.71     84.81 o 
  -3 -12   7      122.36      132.00     99.90 o 
  -2 -12   7       25.36       41.66     80.26 o 
  -1 -12   7        1.70       15.34     87.99 o 
   0 -12   7       40.16       34.13    106.46 o 
  -6 -11   7      313.85      365.43     68.51 o 
  -5 -11   7        3.73       18.83    347.68 o 
  -4 -11   7        5.23        0.00     34.58 o 
  -3 -11   7        5.04       11.71     86.12 o 
  -2 -11   7      115.96      114.25     73.43 o 
  -1 -11   7       12.31        0.00     72.98 o 
   0 -11   7        3.64       32.96     66.34 o 
   1 -11   7       24.89       14.00     77.38 o 
   2 -11   7       26.60        0.00     38.67 o 
   3 -11   7      176.90      282.32     81.39 o 
   4 -11   7       12.95        0.00     28.78 o 
  -7 -10   7       47.55       37.61     76.76 o 
  -6 -10   7      290.21      359.04     63.41 o 
  -5 -10   7       49.58       39.30     71.02 o 
  -4 -10   7      253.63      288.44     84.20 o 
  -3 -10   7     1155.04     1192.91     86.27 o 
  -2 -10   7      351.16      329.25     68.67 o 
  -1 -10   7        1.39        0.00     12.67 o 
   0 -10   7      953.15     1041.93     76.05 o 
   1 -10   7      223.93      256.45     77.03 o 
   2 -10   7       73.10       71.80     59.30 o 
   3 -10   7       15.16       40.17     64.70 o 
   4 -10   7      134.82       98.59     66.16 o 
   5 -10   7        0.82        0.00     17.93 o 
  -8  -9   7       12.03       47.66     58.05 o 
  -7  -9   7      534.40      599.99     56.23 o 
  -6  -9   7        9.79       13.51     41.45 o 
  -5  -9   7      251.52      195.52     42.14 o 
  -4  -9   7      332.45      383.09     45.04 o 
  -3  -9   7       58.21       29.85     61.87 o 
  -2  -9   7       67.89       73.79     58.75 o 
  -1  -9   7        2.54       19.55     53.81 o 
   0  -9   7        0.26        0.00      4.21 o 
   1  -9   7      396.05      302.59     64.25 o 
   2  -9   7       23.69       14.69     65.63 o 
   3  -9   7      239.05      343.09     68.63 o 
   4  -9   7       26.45        0.00     66.59 o 
   5  -9   7      121.41      129.44     67.28 o 
   6  -9   7      611.97      692.95     86.44 o 
   7  -9   7       46.50       44.24     82.98 o 
  -9  -8   7       46.95       34.94     76.55 o 
  -8  -8   7       90.61      102.22     50.14 o 
  -7  -8   7        1.21       23.55     42.86 o 
  -6  -8   7      366.91      361.34     46.02 o 
  -5  -8   7      325.58      304.93     36.28 o 
  -4  -8   7      400.02      400.65     35.32 o 
  -3  -8   7      109.89       98.33     32.46 o 
  -2  -8   7      162.75      168.09     39.65 o 
  -1  -8   7     1664.74     1714.84     78.41 o 
   0  -8   7      707.36      736.87     63.81 o 
   1  -8   7     1430.86     1373.43     72.91 o 
   2  -8   7       47.30       42.14     44.68 o 
   3  -8   7      308.41      303.32     65.39 o 
   4  -8   7      986.59     1030.34     76.35 o 
   5  -8   7       19.18        0.00     55.93 o 
   6  -8   7       89.29       86.07     68.59 o 
   7  -8   7      107.98       29.35     73.59 o 
   8  -8   7        7.94        0.00     43.88 o 
 -10  -7   7      162.09      170.35     53.59 o 
  -9  -7   7       20.13        0.00     29.96 o 
  -8  -7   7        6.39        0.00     33.03 o 
  -7  -7   7      262.88      270.45     48.20 o 
  -6  -7   7        0.78        0.00     13.71 o 
  -5  -7   7       80.75       45.06     28.78 o 
  -4  -7   7     2580.89     2631.98     50.98 o 
  -3  -7   7      601.30      573.68     31.45 o 
  -2  -7   7       81.81       70.07     27.79 o 
  -1  -7   7     1360.40     1287.47     46.84 o 
   0  -7   7     1068.33     1021.71     50.03 o 
   1  -7   7      890.65      834.85     43.10 o 
   2  -7   7     1331.55     1355.29     60.34 o 
   3  -7   7       25.72        0.00      9.76 o 
   4  -7   7      188.52      174.36     57.24 o 
   5  -7   7      123.21      107.18     55.32 o 
   6  -7   7      103.00       94.33     59.22 o 
   7  -7   7      153.40      156.81     50.80 o 
   8  -7   7        2.97        7.23     49.10 o 
   9  -7   7      130.03      170.17     63.42 o 
 -10  -6   7        3.61        0.00     39.50 o 
  -9  -6   7      469.49      441.24     41.01 o 
  -8  -6   7        2.63        1.74     41.95 o 
  -7  -6   7       13.40        7.06     37.60 o 
  -6  -6   7      176.87      144.46     37.67 o 
  -5  -6   7       20.44        0.00     17.08 o 
  -4  -6   7      504.23      496.46     31.21 o 
  -3  -6   7     1128.39     1120.01     36.38 o 
  -2  -6   7      232.08      197.51     25.31 o 
  -1  -6   7       13.36        0.00     11.90 o 
   0  -6   7     1475.50     1390.43     47.13 o 
   1  -6   7      544.12      514.08     36.84 o 
   2  -6   7       74.89       84.14     26.52 o 
   3  -6   7     3138.96     3228.91     65.92 o 
   4  -6   7     3322.98     3353.54     85.06 o 
   5  -6   7        5.54        0.00     27.63 o 
   6  -6   7      170.27      160.58     41.57 o 
   7  -6   7      264.35      277.04     45.49 o 
   8  -6   7        1.72        0.00     53.62 o 
   9  -6   7       35.96       29.91     52.72 o 
  10  -6   7       15.61       40.68     62.52 o 
 -11  -5   7        1.22        0.00     38.59 o 
 -10  -5   7       27.10       21.64     42.07 o 
  -9  -5   7      159.43      145.98     42.71 o 
  -8  -5   7       49.89       66.07     35.25 o 
  -7  -5   7        1.76        5.09     42.66 o 
  -6  -5   7      254.61      238.28     39.95 o 
  -5  -5   7      183.65      191.53     31.58 o 
  -4  -5   7      372.62      419.83     28.21 o 
  -3  -5   7     2695.41     2838.34     47.83 o 
  -2  -5   7      312.67      287.39     24.78 o 
  -1  -5   7      375.83      330.20     24.21 o 
   0  -5   7     1870.66     1795.28     49.05 o 
   1  -5   7       56.31       47.46     22.41 o 
   2  -5   7     1922.23     1924.74     47.14 o 
   3  -5   7      322.21      304.35     31.88 o 
   4  -5   7      216.96      241.27     31.05 o 
   5  -5   7       60.77       62.43     32.47 o 
   6  -5   7      228.96      198.82     29.97 o 
   7  -5   7        5.11        0.00     30.57 o 
   8  -5   7      857.48      848.32     38.95 o 
   9  -5   7      247.87      225.27     55.02 o 
  10  -5   7        3.39        0.00     24.44 o 
 -11  -4   7      106.07      140.08     52.01 o 
 -10  -4   7        1.59       12.64     49.83 o 
  -9  -4   7       63.74       76.16     34.25 o 
  -8  -4   7      551.43      562.22     40.87 o 
  -7  -4   7      147.40      155.01     34.40 o 
  -6  -4   7       44.27       47.19     29.57 o 
  -5  -4   7      682.28      623.74     39.23 o 
  -4  -4   7      566.89      589.49     29.24 o 
  -3  -4   7      233.06      242.57     22.53 o 
  -2  -4   7        9.35        0.81      9.33 o 
  -1  -4   7      255.43      248.66     21.73 o 
   0  -4   7      650.69      639.29     21.04 o 
   1  -4   7        6.70        0.00     16.00 o 
   2  -4   7       42.96       12.68     25.94 o 
   3  -4   7      449.68      420.24     33.51 o 
   4  -4   7      318.62      316.81     30.68 o 
   5  -4   7      901.44      937.68     41.44 o 
   6  -4   7     7935.97     7797.74     87.22 o 
   7  -4   7      373.62      380.00     31.12 o 
   8  -4   7       35.99       26.34     38.41 o 
   9  -4   7       13.88       34.26     38.51 o 
  10  -4   7        8.79        2.01     24.46 o 
  11  -4   7      197.01      176.53     66.75 o 
 -11  -3   7        0.04        0.00     50.16 o 
 -10  -3   7       73.03       73.15     43.03 o 
  -9  -3   7      124.84      124.60     38.13 o 
  -8  -3   7      190.66      203.56     35.69 o 
  -7  -3   7      439.35      446.96     34.13 o 
  -6  -3   7       12.66        0.00     18.06 o 
  -5  -3   7        0.07        7.63     28.60 o 
  -4  -3   7     1029.74     1015.05     30.64 o 
  -3  -3   7      702.47      725.51     26.53 o 
  -2  -3   7        1.52       16.31     18.86 o 
  -1  -3   7     3349.27     3431.63     36.32 o 
   0  -3   7     2224.49     2332.45     31.19 o 
   1  -3   7      123.83      110.37     13.38 o 
   2  -3   7     1452.23     1356.37     39.43 o 
   3  -3   7      679.83      664.92     34.98 o 
   4  -3   7       28.11       28.47     28.35 o 
   5  -3   7     1790.52     1865.23     41.16 o 
   6  -3   7     1976.35     1924.28     42.98 o 
   7  -3   7      170.74      177.88     28.09 o 
   8  -3   7       23.38       12.71     25.26 o 
   9  -3   7       69.77       55.92     32.47 o 
  10  -3   7      114.17      124.21     51.65 o 
  11  -3   7       84.60       62.34     45.76 o 
 -11  -2   7       93.03       98.84     44.76 o 
 -10  -2   7       13.41       21.57     43.86 o 
  -9  -2   7      401.56      411.32     36.52 o 
  -8  -2   7       18.85       18.64     30.20 o 
  -7  -2   7      264.61      282.52     32.69 o 
  -6  -2   7       39.00       33.00     26.83 o 
  -5  -2   7     1448.74     1488.34     69.16 o 
  -4  -2   7       11.07        4.24    237.99 o 
  -3  -2   7      932.65      986.72     32.96 o 
  -2  -2   7     3975.51     4092.05     42.58 o 
  -1  -2   7      962.97      996.57     24.92 o 
   0  -2   7     2493.93     2500.49     32.44 o 
   1  -2   7      362.10      376.55     21.28 o 
   2  -2   7      550.69      537.35     29.18 o 
   3  -2   7        8.41       14.45     22.35 o 
   4  -2   7      886.48      894.62     37.82 o 
   5  -2   7       94.46       84.71     21.16 o 
   6  -2   7     1608.16     1624.92     39.11 o 
   7  -2   7     1093.26     1070.31     36.92 o 
   8  -2   7     1810.85     1789.55     44.82 o 
   9  -2   7     1083.63     1115.94     43.32 o 
  10  -2   7      202.98      183.60     39.48 o 
  11  -2   7       78.47       33.72     43.75 o 
  12  -2   7        0.13       29.89     53.95 o 
 -12  -1   7       13.91       20.24     52.32 o 
 -11  -1   7      283.28      346.64     44.80 o 
 -10  -1   7      477.35      507.90     39.45 o 
  -9  -1   7      102.58      100.01     35.42 o 
  -8  -1   7       91.66       90.91     30.61 o 
  -7  -1   7      109.08      105.32     37.56 o 
  -6  -1   7      133.92      128.10     33.69 o 
  -5  -1   7      515.48      529.35     38.50 o 
  -4  -1   7       62.70       75.08     21.42 o 
  -3  -1   7      779.77      759.34     21.69 o 
  -2  -1   7        8.44       13.94     15.34 o 
  -1  -1   7     1558.37     1598.36     28.26 o 
   0  -1   7     7494.26     8282.58     92.41 o 
   1  -1   7     3320.06     3381.91     47.80 o 
   2  -1   7     8953.81     9210.09     68.42 o 
   3  -1   7     1244.13     1222.40     37.66 o 
   4  -1   7       65.43       36.36     25.83 o 
   5  -1   7      533.30      512.19     24.86 o 
   6  -1   7       12.66        6.01     22.25 o 
   7  -1   7     1183.81     1203.34     31.24 o 
   8  -1   7       20.60       42.81     26.93 o 
   9  -1   7      133.17      124.11     30.46 o 
  10  -1   7       29.35       22.02     38.76 o 
  11  -1   7      246.21      234.98     45.39 o 
  12  -1   7      148.83      128.73     47.22 o 
 -12   0   7        0.13        0.00     26.39 o 
 -11   0   7       12.01        1.90      9.83 o 
 -10   0   7        6.07       15.00     41.53 o 
  -9   0   7      354.62      377.26     44.30 o 
  -8   0   7       40.79       23.39     38.78 o 
  -7   0   7      244.54      218.29     38.06 o 
  -6   0   7      782.35      767.77     30.21 o 
  -5   0   7        4.51       19.68     21.71 o 
  -4   0   7     2032.69     1891.93     36.12 o 
  -3   0   7        6.87        0.00      7.47 o 
  -2   0   7      936.53      963.27     22.19 o 
  -1   0   7       14.92       37.21     14.77 o 
   0   0   7      115.76      128.70     14.10 o 
   1   0   7     8616.01     8957.45     79.86 o 
   2   0   7     3785.56     3934.69     48.05 o 
   3   0   7       10.35        9.03     17.93 o 
   4   0   7       15.98       14.85     21.63 o 
   5   0   7      218.60      240.55     19.87 o 
   6   0   7       31.74       36.99     19.40 o 
   7   0   7        7.10        2.66     19.86 o 
   8   0   7       42.24       48.24     26.64 o 
   9   0   7      184.29      199.15     30.72 o 
  10   0   7        2.77        0.00     28.89 o 
  11   0   7      207.64      207.29     41.50 o 
  12   0   7      548.09      592.91     47.05 o 
  13   0   7        5.36        0.00     54.78 o 
 -11   1   7       81.38       84.77     43.37 o 
 -10   1   7      546.37      626.91     50.53 o 
  -9   1   7      131.32      150.49     45.36 o 
  -8   1   7      432.81      488.72     44.10 o 
  -7   1   7       58.06       29.11     26.96 o 
  -6   1   7       18.25       10.19     17.72 o 
  -5   1   7        2.97        0.00      8.19 o 
  -4   1   7      496.55      529.43     27.73 o 
  -3   1   7     1305.16     1460.69     31.46 o 
  -2   1   7      121.83      123.12     13.71 o 
  -1   1   7      373.39      385.67     17.39 o 
   0   1   7        0.80        0.00      7.44 o 
   1   1   7     1233.62     1273.28     27.34 o 
   2   1   7     5899.01     6317.81     81.35 o 
   3   1   7     3482.76     3684.16     46.37 o 
   4   1   7      107.50      125.52     19.90 o 
   5   1   7     4035.03     3929.66     39.57 o 
   6   1   7     2972.33     3048.21     65.96 o 
   7   1   7      370.66      391.03     28.27 o 
   8   1   7       11.25       20.20     22.81 o 
   9   1   7      322.66      271.61     33.01 o 
  10   1   7       40.28       26.87     43.55 o 
  11   1   7        2.09       30.92     36.95 o 
  12   1   7      218.97      209.10     49.16 o 
  13   1   7       46.71       46.16     62.97 o 
 -11   2   7      139.82      155.73     45.69 o 
 -10   2   7      116.00       92.19     50.40 o 
  -9   2   7      324.20      313.20     41.07 o 
  -8   2   7       41.35       74.66     38.78 o 
  -7   2   7      944.68      976.61     36.38 o 
  -6   2   7      745.66      752.21     31.13 o 
  -5   2   7       50.26       44.83     21.49 o 
  -4   2   7        3.93       13.27     18.58 o 
  -3   2   7      102.49       65.44     18.05 o 
  -2   2   7      108.17       75.92     12.63 o 
  -1   2   7      181.91      168.63     14.14 o 
   0   2   7       41.97       50.77     13.79 o 
   1   2   7     1073.97     1051.97     36.13 o 
   2   2   7      157.75      194.63     23.28 o 
   3   2   7     2060.76     2191.81     44.61 o 
   4   2   7     3881.58     3859.88     42.45 o 
   5   2   7      195.32      200.29     16.76 o 
   6   2   7     2665.99     2668.77     55.02 o 
   7   2   7       17.96       25.28     25.44 o 
   8   2   7      201.82      215.77     33.25 o 
   9   2   7      566.66      525.88     41.38 o 
  10   2   7       34.36       35.66     32.75 o 
  11   2   7      115.67      136.86     37.44 o 
  12   2   7      166.83      178.00     44.64 o 
  13   2   7        2.32        0.00     66.04 o 
 -11   3   7      173.16      176.14     61.56 o 
 -10   3   7      120.95      143.15     48.82 o 
  -9   3   7      161.93      199.65     45.81 o 
  -8   3   7      741.67      731.27     44.65 o 
  -7   3   7        5.26        0.73     10.64 o 
  -6   3   7        3.70        1.46     20.27 o 
  -5   3   7       65.68       56.63     21.41 o 
  -4   3   7        0.85        0.00     14.13 o 
  -3   3   7      318.31      294.66     21.55 o 
  -2   3   7     1432.07     1577.43     22.60 o 
  -1   3   7      883.06      952.46     24.72 o 
   0   3   7      635.38      641.29     18.20 o 
   1   3   7       81.37       85.40     13.47 o 
   2   3   7      356.46      402.04     24.47 o 
   3   3   7       80.21       66.98     16.72 o 
   4   3   7        6.71       17.75     13.01 o 
   5   3   7      283.28      342.63     18.17 o 
   6   3   7     1142.27     1125.10     26.29 o 
   7   3   7      305.69      298.89     25.88 o 
   8   3   7     5263.83     5239.14     83.30 o 
   9   3   7       39.47       29.08     32.89 o 
  10   3   7      971.44      993.55     78.16 o 
  11   3   7      625.47      610.48     87.32 o 
  12   3   7        5.63        4.37     24.60 o 
  13   3   7       26.12       50.54     45.64 o 
 -11   4   7       63.65       42.12     83.42 o 
 -10   4   7        0.59       17.79     71.05 o 
  -9   4   7      201.79      223.38     51.74 o 
  -8   4   7      614.35      610.80     42.45 o 
  -7   4   7      158.98      151.23     28.32 o 
  -6   4   7        0.43        0.00      5.29 o 
  -5   4   7     1149.46     1183.33     34.45 o 
  -4   4   7      703.00      731.98     27.43 o 
  -3   4   7       12.78       20.55     18.41 o 
  -2   4   7      674.28      778.97     24.16 o 
  -1   4   7     1342.16     1543.14     28.14 o 
   0   4   7     1299.67     1381.28     22.09 o 
   1   4   7      225.38      184.03     13.03 o 
   2   4   7      837.04      869.13     23.93 o 
   3   4   7       36.82       46.02     16.79 o 
   4   4   7       19.62        9.92     15.60 o 
   5   4   7       43.65       41.39     16.03 o 
   6   4   7      680.94      675.32     22.81 o 
   7   4   7      470.75      462.45     22.45 o 
   8   4   7      154.20      176.11     32.28 o 
   9   4   7       63.75       77.99     33.92 o 
  10   4   7      737.53      735.75     69.95 o 
  11   4   7       93.66      125.83     65.98 o 
  12   4   7      120.39      101.74     70.46 o 
  13   4   7       57.84       62.39     92.04 o 
 -11   5   7       39.82       80.98     92.36 o 
 -10   5   7      547.69      660.41     90.55 o 
  -9   5   7       72.23       56.64     69.37 o 
  -8   5   7        5.07        0.00     33.22 o 
  -7   5   7      172.52      208.95     38.84 o 
  -6   5   7        0.34        0.00     22.87 o 
  -5   5   7       30.07       33.87     21.28 o 
  -4   5   7     1556.93     1681.40     35.92 o 
  -3   5   7       17.30       21.24     18.41 o 
  -2   5   7     1745.49     1723.05     31.30 o 
  -1   5   7     1349.78     1404.13     27.38 o 
   0   5   7     3617.75     4066.56     33.72 o 
   1   5   7      654.56      689.47     17.68 o 
   2   5   7      745.00      755.53     23.05 o 
   3   5   7       30.37       39.22     15.92 o 
   4   5   7        1.26        2.08      3.20 o 
   5   5   7      145.52      136.55     16.60 o 
   6   5   7      410.08      396.66     21.24 o 
   7   5   7        8.09        1.11     11.84 o 
   8   5   7       35.23       42.53     25.11 o 
   9   5   7       23.53       15.15     30.25 o 
  10   5   7        4.09        0.00     22.65 o 
  11   5   7      153.22      153.34     43.79 o 
  12   5   7      593.99      601.05     69.85 o 
  13   5   7        4.24        0.00     42.12 o 
 -10   6   7      147.76      129.52     71.55 o 
  -9   6   7       56.29       73.03     61.09 o 
  -8   6   7      517.10      499.64     59.12 o 
  -7   6   7      222.43      232.16     52.75 o 
  -6   6   7      104.49       79.27     32.78 o 
  -5   6   7     3028.18     3023.30     76.98 o 
  -4   6   7       98.24       94.22     27.99 o 
  -3   6   7       34.89       36.27     25.42 o 
  -2   6   7       24.58       16.53     17.27 o 
  -1   6   7      165.51      170.22     15.70 o 
   0   6   7      964.38     1030.21     23.24 o 
   1   6   7     1355.90     1413.38     21.72 o 
   2   6   7       73.04       68.52     17.20 o 
   3   6   7       76.16       86.42     13.99 o 
   4   6   7     1728.95     1671.83     27.67 o 
   5   6   7       22.73       15.32     16.29 o 
   6   6   7      133.53      139.86     22.58 o 
   7   6   7     1268.34     1267.82     35.60 o 
   8   6   7       48.18       56.34     25.43 o 
   9   6   7       45.43       61.72     32.62 o 
  10   6   7      426.58      428.16     41.67 o 
  11   6   7      185.11      240.02     64.65 o 
  12   6   7        0.08       11.55     65.11 o 
  13   6   7        3.19        6.13     93.80 o 
 -10   7   7       16.33       23.67     85.71 o 
  -9   7   7       21.27       24.01     79.34 o 
  -8   7   7      122.37       49.19     65.39 o 
  -7   7   7      272.34      264.23     62.82 o 
  -6   7   7      555.63      528.10     43.13 o 
  -5   7   7       41.94       30.85     32.53 o 
  -4   7   7      745.77      730.75     40.96 o 
  -3   7   7      242.20      260.42     29.39 o 
  -2   7   7      324.17      339.60     29.15 o 
  -1   7   7     1946.88     2052.70     47.54 o 
   0   7   7        3.25        0.00     11.04 o 
   1   7   7      584.14      538.07     31.58 o 
   2   7   7      843.19      869.05     25.26 o 
   3   7   7        1.16        0.00      6.44 o 
   4   7   7      236.32      243.32     17.17 o 
   5   7   7      299.94      328.32     23.22 o 
   6   7   7      578.35      598.87     27.81 o 
   7   7   7       94.23       89.83     25.32 o 
   8   7   7      499.88      468.60     29.72 o 
   9   7   7      458.07      462.48     31.16 o 
  10   7   7        1.96        0.00     24.66 o 
  11   7   7      221.93      212.94     67.29 o 
  12   7   7        2.73       10.40     79.16 o 
  13   7   7       62.40       36.68   7305.03 o 
  -9   8   7      151.24      180.32     77.27 o 
  -8   8   7      776.32      788.30     79.58 o 
  -7   8   7      647.69      702.06     72.81 o 
  -6   8   7        7.93       24.93     34.54 o 
  -5   8   7        4.58        0.00     26.65 o 
  -4   8   7     1443.64     1382.87     49.22 o 
  -3   8   7     1405.88     1425.58     46.91 o 
  -2   8   7       57.25       63.74     28.41 o 
  -1   8   7      376.38      338.25     28.24 o 
   0   8   7      417.12      424.68     26.39 o 
   1   8   7      238.60      236.04     27.50 o 
   2   8   7      208.50      221.55     28.83 o 
   3   8   7        6.37        6.51     22.31 o 
   4   8   7       46.21       21.61     20.27 o 
   5   8   7       34.89        8.93     15.11 o 
   6   8   7       57.91       58.47     23.18 o 
   7   8   7        1.13        0.00     28.47 o 
   8   8   7      256.74      214.68     34.75 o 
   9   8   7      362.62      371.80     38.34 o 
  10   8   7     1081.77     1163.25     52.33 o 
  11   8   7      156.71      155.17     55.76 o 
  12   8   7      290.57      239.64     94.09 o 
  -9   9   7       54.71       84.76     88.73 o 
  -8   9   7       29.08       60.45     68.92 o 
  -7   9   7       37.86       71.27     69.70 o 
  -6   9   7       13.26       31.38     53.87 o 
  -5   9   7      176.74      181.36     41.43 o 
  -4   9   7        0.04        0.00     24.40 o 
  -3   9   7      335.45      344.01     35.97 o 
  -2   9   7      403.78      394.98     33.65 o 
  -1   9   7      196.73      173.36     30.30 o 
   0   9   7      198.52      181.19     28.25 o 
   1   9   7      568.40      587.96     35.25 o 
   2   9   7      314.63      324.54     30.44 o 
   3   9   7       13.29       16.30     26.13 o 
   4   9   7       65.09       65.26     28.26 o 
   5   9   7      316.17      314.13     32.30 o 
   6   9   7        0.09        6.25     29.07 o 
   7   9   7       25.39        2.02     32.14 o 
   8   9   7      306.15      280.22     41.01 o 
   9   9   7       48.53       14.89     23.84 o 
  10   9   7      407.90      373.96     51.50 o 
  11   9   7      689.34      679.98     60.13 o 
  12   9   7       90.12      100.50     60.34 o 
  -8  10   7      123.66      161.53     93.96 o 
  -7  10   7      213.30      201.41     76.35 o 
  -6  10   7       77.15      102.43     65.58 o 
  -5  10   7      255.19      340.87     45.80 o 
  -4  10   7     2428.46     2433.41     64.96 o 
  -3  10   7       51.00       32.21     35.06 o 
  -2  10   7     1853.39     1904.02     53.22 o 
  -1  10   7      598.06      574.58     36.36 o 
   0  10   7        0.79        5.72     28.36 o 
   1  10   7        0.94        0.00     28.73 o 
   2  10   7      375.42      370.25     34.18 o 
   3  10   7     1620.41     1636.24     49.17 o 
   4  10   7        2.34        0.00     10.51 o 
   5  10   7      269.35      259.98     33.95 o 
   6  10   7        1.40        0.00     13.31 o 
   7  10   7        3.60       14.69     47.83 o 
   8  10   7        5.90        6.69     51.77 o 
   9  10   7        0.42        6.88     57.54 o 
  10  10   7       20.99       34.59     65.94 o 
  11  10   7       26.75       25.74     57.57 o 
  12  10   7       68.51       61.28     68.56 o 
  -7  11   7      327.25      343.58     90.45 o 
  -6  11   7       26.50       45.90     76.64 o 
  -5  11   7       19.95       63.55     61.44 o 
  -4  11   7      234.38      271.46     43.30 o 
  -3  11   7        0.02        0.00     48.65 o 
  -2  11   7     1140.77     1129.31     46.91 o 
  -1  11   7       53.89       85.01     43.26 o 
   0  11   7      378.84      323.21     34.55 o 
   1  11   7       44.57        5.08     31.04 o 
   2  11   7       94.12       94.92     31.72 o 
   3  11   7      606.34      608.14     37.59 o 
   4  11   7      136.86      101.12     44.74 o 
   5  11   7      261.07      213.50     57.27 o 
   6  11   7        3.54        0.00     19.26 o 
   7  11   7      186.99      211.50     56.52 o 
   8  11   7       22.96       42.30     60.23 o 
   9  11   7      254.85      266.69     68.26 o 
  10  11   7       40.30       26.40     74.48 o 
  11  11   7       22.26        0.00     85.99 o 
  -6  12   7        4.48        0.00     57.98 o 
  -5  12   7       89.86      120.79     82.57 o 
  -4  12   7       92.96      128.88     49.92 o 
  -3  12   7       40.85       48.97     41.64 o 
  -2  12   7      678.67      814.95     65.07 o 
  -1  12   7      162.31      115.98     62.48 o 
   0  12   7       16.78       31.62     34.70 o 
   1  12   7       29.13       22.60     43.20 o 
   2  12   7      682.70      696.29     40.96 o 
   3  12   7      600.06      599.07     60.61 o 
   4  12   7      873.14      759.90     61.61 o 
   5  12   7       21.61        0.00      9.93 o 
   6  12   7       11.57       12.13     52.90 o 
   7  12   7      200.35      203.09     51.40 o 
   8  12   7      216.58      242.25     71.14 o 
   9  12   7        0.09       29.50     62.80 o 
  10  12   7        2.48        0.00    168.72 o 
  -5  13   7        0.47        0.00    118.06 o 
  -4  13   7       57.08       76.66     80.23 o 
  -3  13   7      110.69      128.09     54.47 o 
  -2  13   7     1453.00     1439.36     83.71 o 
  -1  13   7       35.11       35.96     58.13 o 
   0  13   7      129.42      116.02     43.94 o 
   1  13   7        2.38        0.00     34.37 o 
   2  13   7      134.37       94.37     54.65 o 
   3  13   7        3.01       10.13     52.25 o 
   4  13   7      270.70      232.42     60.10 o 
   5  13   7      696.01      654.22     69.55 o 
   6  13   7        7.15       16.08     61.88 o 
   7  13   7        0.14        0.00     33.34 o 
   8  13   7        0.66        0.00     68.37 o 
   9  13   7       53.92       81.67     82.21 o 
  -4  14   7      251.50      307.33    100.79 o 
  -2  14   7      554.73      653.43     85.01 o 
  -1  14   7       90.26      102.09     74.91 o 
   0  14   7       36.47        3.56    181.07 o 
   1  14   7      116.36       56.77     62.66 o 
   2  14   7      128.77      114.85     71.11 o 
   3  14   7      111.44      178.73     69.77 o 
   4  14   7      159.11      158.74     67.48 o 
   5  14   7        0.54       12.83     57.02 o 
   6  14   7        2.94        0.00     48.56 o 
   7  14   7      187.42      201.43     81.55 o 
   8  14   7       63.99      108.55     85.16 o 
   0  15   7        5.75       43.16     82.59 o 
   1  15   7        9.35       13.01     69.78 o 
   2  15   7      381.97      429.90     79.92 o 
   3  15   7        1.37       23.09     66.36 o 
   4  15   7       21.32       49.19     76.65 o 
   5  15   7       29.39       13.38     74.56 o 
   6  15   7       64.72       66.38     82.51 o 
  -4 -11   8       34.90       18.39     98.05 o 
  -3 -11   8        2.86       21.36     91.39 o 
  -2 -11   8       34.98       14.34     85.12 o 
  -1 -11   8       35.93       53.18     83.06 o 
   0 -11   8       30.96       17.14     84.81 o 
   1 -11   8       70.93       86.84     83.77 o 
   2 -11   8       24.17        0.00     35.43 o 
  -6 -10   8       84.67       71.71     87.55 o 
  -5 -10   8       67.86       88.47     81.39 o 
  -4 -10   8      184.93      226.41     90.07 o 
  -3 -10   8      478.50      563.96     88.72 o 
  -2 -10   8      256.39      206.77     63.96 o 
  -1 -10   8        1.72       42.06     71.33 o 
   0 -10   8       97.76      107.56     74.12 o 
   1 -10   8      198.37      150.04     74.94 o 
   2 -10   8       43.17       64.88     77.88 o 
   3 -10   8     1075.25     1078.84     87.65 o 
   4 -10   8       19.86        0.00     38.76 o 
  -7  -9   8       52.25       43.17     54.53 o 
  -6  -9   8        9.90        3.43     49.41 o 
  -5  -9   8       57.30       46.01     42.90 o 
  -4  -9   8      189.91      186.58     76.73 o 
  -3  -9   8      962.67     1004.83     79.79 o 
  -2  -9   8       72.14      110.17     66.16 o 
  -1  -9   8       43.33       63.81     54.79 o 
   0  -9   8       89.54       88.29     63.40 o 
   1  -9   8      115.40      129.90     68.79 o 
   2  -9   8       14.36       11.26     65.61 o 
   3  -9   8       35.27       58.88     56.15 o 
   4  -9   8        4.21        5.68     60.32 o 
   5  -9   8        9.42       15.76     78.75 o 
   6  -9   8       27.70       42.50     85.82 o 
  -8  -8   8      674.27      704.78     58.50 o 
  -7  -8   8      106.69       91.03     52.92 o 
  -6  -8   8       77.97       78.09     45.77 o 
  -5  -8   8       33.16       18.46     30.22 o 
  -4  -8   8        4.98        0.00     35.93 o 
  -3  -8   8       88.84       85.46     44.04 o 
  -2  -8   8      275.04      253.24     45.12 o 
  -1  -8   8        8.97        0.00     47.86 o 
   0  -8   8        2.87       20.05     51.90 o 
   1  -8   8     1206.50     1213.88     78.66 o 
   2  -8   8      260.98      251.30     66.84 o 
   3  -8   8      206.38      125.31     65.79 o 
   4  -8   8       48.38       32.14     64.34 o 
   5  -8   8      394.77      306.15     73.15 o 
   6  -8   8      196.86      212.36     74.27 o 
   7  -8   8       82.33       38.66    959.30 o 
  -9  -7   8      266.27      275.87     63.49 o 
  -8  -7   8       96.81       83.74     51.67 o 
  -7  -7   8        8.29       13.17     46.90 o 
  -6  -7   8        3.21        3.74     43.81 o 
  -5  -7   8       21.73       15.65     45.74 o 
  -4  -7   8      539.50      529.83     35.00 o 
  -3  -7   8        1.02        0.00     40.22 o 
  -2  -7   8       65.78       67.19     35.67 o 
  -1  -7   8     2388.32     2411.52     61.98 o 
   0  -7   8     1353.93     1303.25     64.55 o 
   1  -7   8      492.03      467.19     38.63 o 
   2  -7   8        0.38        0.00     38.34 o 
   3  -7   8      498.31      443.39     60.71 o 
   4  -7   8        4.74        0.00     30.66 o 
   5  -7   8      112.89      110.90     62.83 o 
   6  -7   8        0.41        0.00     68.22 o 
   7  -7   8       56.25      103.05     75.54 o 
   8  -7   8       43.82        9.53     77.14 o 
 -10  -6   8       49.76       57.77     53.21 o 
  -9  -6   8       87.69      117.34     47.44 o 
  -8  -6   8      132.79      117.71     50.19 o 
  -7  -6   8     2685.40     2839.12     88.87 o 
  -6  -6   8       18.91       11.50     35.98 o 
  -5  -6   8      350.70      356.71     39.65 o 
  -4  -6   8       34.45       31.60     28.20 o 
  -3  -6   8      635.03      596.14     31.97 o 
  -2  -6   8        1.14        0.00      8.43 o 
  -1  -6   8        7.38       12.09     31.35 o 
   0  -6   8      285.13      268.86     35.32 o 
   1  -6   8      262.69      242.01     34.33 o 
   2  -6   8      920.07      846.40     34.03 o 
   3  -6   8      270.56      243.90     30.68 o 
   4  -6   8       55.11       51.96     30.67 o 
   5  -6   8       39.76       43.63     36.58 o 
   6  -6   8        1.21        0.00     59.02 o 
   7  -6   8        5.06        0.22     52.97 o 
   8  -6   8      338.93      359.53     57.69 o 
   9  -6   8      493.46      625.02     65.70 o 
 -10  -5   8       31.36       53.84     44.90 o 
  -9  -5   8       20.32       50.56     41.70 o 
  -8  -5   8      477.33      508.19     44.24 o 
  -7  -5   8      425.85      406.99     45.17 o 
  -6  -5   8      275.03      252.61     40.32 o 
  -5  -5   8      130.13       89.81     32.27 o 
  -4  -5   8       21.61       32.41     25.46 o 
  -3  -5   8      621.02      589.62     29.56 o 
  -2  -5   8     2253.79     2270.27     44.38 o 
  -1  -5   8      424.55      423.61     26.59 o 
   0  -5   8      248.07      220.32     30.62 o 
   1  -5   8      687.41      752.40     39.04 o 
   2  -5   8     1311.25     1266.74     38.15 o 
   3  -5   8     4013.77     3983.46     80.02 o 
   4  -5   8       33.71       23.91     32.24 o 
   5  -5   8      221.71      178.64     38.77 o 
   6  -5   8      268.45      250.19     39.74 o 
   7  -5   8        4.47       24.42     34.68 o 
   8  -5   8      189.28      206.77     42.36 o 
   9  -5   8      121.65      121.30     56.35 o 
  10  -5   8      384.04      353.55     93.51 o 
 -10  -4   8       10.46       23.56     46.89 o 
  -9  -4   8      191.47      169.46     43.60 o 
  -8  -4   8      154.50      151.55     39.76 o 
  -7  -4   8      152.38      155.57     40.72 o 
  -6  -4   8        9.23       37.75     28.84 o 
  -5  -4   8      612.01      578.82     38.76 o 
  -4  -4   8     2606.71     2683.55     47.93 o 
  -3  -4   8       98.14       94.94     24.02 o 
  -2  -4   8       27.27       25.52     23.50 o 
  -1  -4   8        3.20        0.00     15.46 o 
   0  -4   8      188.36      176.09     23.06 o 
   1  -4   8      121.87       93.94     20.94 o 
   2  -4   8        6.00        0.00     20.28 o 
   3  -4   8       26.56       17.87     28.84 o 
   4  -4   8      295.83      245.99     34.79 o 
   5  -4   8        0.69        0.00     29.17 o 
   6  -4   8       64.20       65.79     33.51 o 
   7  -4   8      212.94      261.51     34.98 o 
   8  -4   8      181.04      144.08     37.35 o 
   9  -4   8        7.68        0.00     21.13 o 
  10  -4   8       84.47       46.56     54.18 o 
  11  -4   8      507.52      636.46     76.67 o 
 -11  -3   8      674.98      770.98     59.31 o 
 -10  -3   8      192.22      238.39     50.07 o 
  -9  -3   8      206.56      184.12     41.83 o 
  -8  -3   8       54.44       50.88     32.39 o 
  -7  -3   8       19.01       35.97     27.22 o 
  -6  -3   8      252.96      270.01     36.11 o 
  -5  -3   8      223.18      217.64     34.11 o 
  -4  -3   8      275.37      295.46     34.90 o 
  -3  -3   8       79.74       87.94     21.95 o 
  -2  -3   8       63.15       64.15     25.31 o 
  -1  -3   8       58.75       38.36     24.98 o 
   0  -3   8      647.26      659.45     26.16 o 
   1  -3   8        3.10        0.57      3.23 o 
   2  -3   8      494.40      498.26     27.57 o 
   3  -3   8      172.15      148.86     28.42 o 
   4  -3   8       49.89       58.60     28.89 o 
   5  -3   8     4970.50     4863.55     78.71 o 
   6  -3   8       28.74       12.85     30.81 o 
   7  -3   8      820.10      803.72     34.36 o 
   8  -3   8      333.69      299.88     32.89 o 
   9  -3   8        7.87        0.00     38.50 o 
  10  -3   8      386.95      471.16     52.23 o 
  11  -3   8      123.65      105.00     58.74 o 
 -11  -2   8      380.40      373.17     53.17 o 
 -10  -2   8        0.62        6.04     19.05 o 
  -9  -2   8      187.90      157.18     39.39 o 
  -8  -2   8      188.28      163.92     36.08 o 
  -7  -2   8      122.92      135.97     31.76 o 
  -6  -2   8       71.57       87.50     33.23 o 
  -5  -2   8       11.75        0.61     45.42 o 
  -4  -2   8      777.42      850.32     56.75 o 
  -3  -2   8      402.13      386.11     28.06 o 
  -2  -2   8      640.04      599.26     22.84 o 
  -1  -2   8     5858.77     6036.32     55.90 o 
   0  -2   8      383.49      378.36     22.81 o 
   1  -2   8     1876.47     2189.03     34.36 o 
   2  -2   8      936.98      869.62     28.84 o 
   3  -2   8        4.92        6.36     24.30 o 
   4  -2   8      237.62      245.89     28.36 o 
   5  -2   8       61.28       37.33     29.07 o 
   6  -2   8     2443.47     2428.41     47.07 o 
   7  -2   8      104.10       69.06     27.52 o 
   8  -2   8        0.87        0.00     15.56 o 
   9  -2   8       55.69       44.85     40.40 o 
  10  -2   8      382.15      388.51     51.48 o 
  11  -2   8      126.80      115.46     59.99 o 
  12  -2   8       25.28       30.37     55.85 o 
 -11  -1   8       42.97       73.84     46.67 o 
 -10  -1   8      133.52      150.36     41.19 o 
  -9  -1   8       45.47       11.85     23.41 o 
  -8  -1   8       96.25      100.85     30.31 o 
  -7  -1   8      410.10      404.91     39.54 o 
  -6  -1   8       71.77       76.39     36.42 o 
  -5  -1   8      685.53      697.04     41.45 o 
  -4  -1   8      339.04      314.12     45.85 o 
  -3  -1   8      437.84      439.68     26.26 o 
  -2  -1   8      867.59      886.30     25.27 o 
  -1  -1   8      464.14      503.88     21.99 o 
   0  -1   8       51.59       75.00     15.32 o 
   1  -1   8        3.85        0.00      6.75 o 
   2  -1   8      594.46      669.55     27.00 o 
   3  -1   8      416.93      399.44     24.97 o 
   4  -1   8      330.83      358.54     30.45 o 
   5  -1   8      520.76      515.00     34.53 o 
   6  -1   8     2499.72     2401.65     45.06 o 
   7  -1   8      238.83      213.96     35.30 o 
   8  -1   8     1532.93     1497.10     54.75 o 
   9  -1   8     1000.88     1020.58     41.00 o 
  10  -1   8       28.22       13.28     20.74 o 
  11  -1   8      203.98      166.46     44.20 o 
  12  -1   8        0.17        1.19     30.34 o 
 -11   0   8       41.58       80.75     45.87 o 
 -10   0   8       85.75      123.43     39.16 o 
  -9   0   8        5.49        7.76     51.54 o 
  -8   0   8       94.89       58.38     39.94 o 
  -7   0   8        4.49        0.00      7.09 o 
  -6   0   8       44.41       44.50     33.71 o 
  -5   0   8        3.68        0.00     21.53 o 
  -4   0   8       64.06       69.89     21.82 o 
  -3   0   8       58.20       41.14     23.45 o 
  -2   0   8      104.70      108.89     17.11 o 
  -1   0   8     1223.26     1198.01     27.32 o 
   0   0   8      359.70      377.36     18.57 o 
   1   0   8     7763.72     8208.08    122.07 o 
   2   0   8       23.25        0.60      9.60 o 
   3   0   8     1181.47     1275.18     33.15 o 
   4   0   8        0.26       16.94     26.20 o 
   5   0   8     1421.32     1343.50     45.33 o 
   6   0   8       48.13       45.12     30.32 o 
   7   0   8      184.29      178.06     32.20 o 
   8   0   8       10.49        1.35     27.59 o 
   9   0   8      834.57      824.09     38.82 o 
  10   0   8        8.21       10.53     37.53 o 
  11   0   8        4.62        0.00     34.70 o 
  12   0   8       28.07       31.73     49.98 o 
 -11   1   8       28.50        8.46     18.01 o 
 -10   1   8      177.06      185.98     52.60 o 
  -9   1   8      158.31      168.67     44.13 o 
  -8   1   8       52.40       49.89     37.49 o 
  -7   1   8      256.32      243.32     39.42 o 
  -6   1   8      170.84      159.86     28.32 o 
  -5   1   8      192.46      217.24     25.64 o 
  -4   1   8       27.51       19.43     21.13 o 
  -3   1   8      550.05      520.97     24.41 o 
  -2   1   8      838.78      827.05     22.21 o 
  -1   1   8      164.48      177.95     16.74 o 
   0   1   8     1781.14     1788.82     28.71 o 
   1   1   8     2855.84     2816.89     39.77 o 
   2   1   8     1030.66     1056.92     29.07 o 
   3   1   8     1382.48     1474.91     34.29 o 
   4   1   8      796.15      865.12     30.08 o 
   5   1   8       99.83      109.42     22.64 o 
   6   1   8      177.12      210.85     30.61 o 
   7   1   8      299.90      310.08     29.34 o 
   8   1   8      380.85      355.34     30.11 o 
   9   1   8     3541.00     3535.19     62.55 o 
  10   1   8      583.33      577.43     37.86 o 
  11   1   8      143.83      121.17     41.09 o 
  12   1   8      455.25      421.35     49.19 o 
 -11   2   8      158.28      181.49     66.54 o 
 -10   2   8        1.24       17.96     51.40 o 
  -9   2   8      312.31      333.36     51.95 o 
  -8   2   8      462.03      451.55     42.58 o 
  -7   2   8        2.85        0.00     14.87 o 
  -6   2   8      150.84      117.69     27.22 o 
  -5   2   8       46.03       63.98     24.74 o 
  -4   2   8      184.59      182.28     22.32 o 
  -3   2   8       20.83       22.04     18.59 o 
  -2   2   8      533.55      574.93     23.31 o 
  -1   2   8       74.87       58.29     14.95 o 
   0   2   8       11.47        0.00     10.31 o 
   1   2   8      438.14      418.08     21.88 o 
   2   2   8     3375.76     3426.21     54.33 o 
   3   2   8     1041.80     1055.30     44.89 o 
   4   2   8      475.80      439.91     29.90 o 
   5   2   8     3555.27     3514.60     63.14 o 
   6   2   8      239.45      204.36     25.64 o 
   7   2   8      610.98      580.00     36.67 o 
   8   2   8     1430.68     1392.86     51.89 o 
   9   2   8     1505.93     1587.46     56.23 o 
  10   2   8      394.82      461.35     35.93 o 
  11   2   8       82.97       80.34     39.57 o 
  12   2   8      254.59      261.27     52.17 o 
  13   2   8       65.67       55.67     54.83 o 
 -11   3   8        6.54       25.12     61.87 o 
 -10   3   8       42.85       67.84     54.63 o 
  -9   3   8     1032.15     1145.91     56.31 o 
  -8   3   8      684.58      659.92     44.08 o 
  -7   3   8      265.66      277.74     29.52 o 
  -6   3   8     1548.82     1576.20     41.47 o 
  -5   3   8       54.45       46.40     23.38 o 
  -4   3   8        1.80        0.00     18.66 o 
  -3   3   8      191.08      194.26     20.99 o 
  -2   3   8      620.28      648.01     25.33 o 
  -1   3   8       99.80       88.97     14.44 o 
   0   3   8      879.47      891.50     21.39 o 
   1   3   8      589.51      555.40     19.61 o 
   2   3   8       32.71       35.24     21.65 o 
   3   3   8     2826.29     2787.46     50.88 o 
   4   3   8     1704.67     1714.28     33.63 o 
   5   3   8      154.99      144.36     17.38 o 
   6   3   8      248.68      237.94     20.39 o 
   7   3   8        4.95        4.45     15.02 o 
   8   3   8     1775.64     1780.02     45.37 o 
   9   3   8       77.74       54.32     31.28 o 
  10   3   8      151.46      135.17     43.14 o 
  11   3   8      849.48      869.90     56.70 o 
  12   3   8       54.11       47.54     52.68 o 
  13   3   8      109.70       91.81     51.55 o 
 -11   4   8      388.31      412.97    104.74 o 
 -10   4   8      100.26       66.25     79.75 o 
  -9   4   8       77.32       77.24     44.93 o 
  -8   4   8     1387.38     1455.64     54.69 o 
  -7   4   8       55.62       36.21     28.75 o 
  -6   4   8     1322.57     1346.08     39.99 o 
  -5   4   8     1068.38     1072.23     35.21 o 
  -4   4   8       77.53       81.62     21.46 o 
  -3   4   8       12.55       33.19     19.49 o 
  -2   4   8       15.67        0.00     20.15 o 
  -1   4   8      178.60      171.55     17.79 o 
   0   4   8        2.60        1.49      7.91 o 
   1   4   8      203.28      249.23     15.91 o 
   2   4   8       67.14       69.87     22.44 o 
   3   4   8      116.58      114.58     18.65 o 
   4   4   8      759.35      834.16     26.11 o 
   5   4   8     1696.19     1725.20     31.02 o 
   6   4   8       86.85       79.51     19.34 o 
   7   4   8      987.41      962.38     29.00 o 
   8   4   8      399.99      399.80     29.23 o 
   9   4   8        0.66        6.20      8.58 o 
  10   4   8       38.78       28.51     30.51 o 
  11   4   8       65.74       67.29     37.59 o 
  12   4   8     1007.50     1112.23     57.92 o 
  13   4   8      269.00      250.93     64.94 o 
 -10   5   8        0.86        0.00     45.86 o 
  -9   5   8        0.80        0.00     42.83 o 
  -8   5   8        7.50       12.21     54.96 o 
  -7   5   8      133.46      110.06     39.35 o 
  -6   5   8      662.90      610.61     31.97 o 
  -5   5   8      188.00      192.64     27.30 o 
  -4   5   8      362.62      338.38     25.03 o 
  -3   5   8        4.11        0.00     15.21 o 
  -2   5   8      225.00      276.18     21.20 o 
  -1   5   8      141.40      123.52     17.85 o 
   0   5   8        0.06        0.37      2.54 o 
   1   5   8       45.10       29.78     19.81 o 
   2   5   8       62.39       45.56     18.12 o 
   3   5   8      825.80      925.63     27.69 o 
   4   5   8      581.85      566.39     20.32 o 
   5   5   8      940.06      972.60     25.55 o 
   6   5   8     1362.31     1415.38     31.22 o 
   7   5   8      704.65      669.86     25.98 o 
   8   5   8      412.56      387.83     25.06 o 
   9   5   8       74.24       64.15     27.72 o 
  10   5   8      228.04      253.83     32.90 o 
  11   5   8      164.78      144.71     36.65 o 
  12   5   8       18.29       35.09     40.17 o 
  13   5   8       37.22       38.90     58.50 o 
 -10   6   8      418.64      497.70     84.24 o 
  -9   6   8        1.93        0.47      3.79 o 
  -8   6   8        3.15        0.00     56.10 o 
  -7   6   8       11.28       26.58     35.86 o 
  -6   6   8      142.39      166.88     39.05 o 
  -5   6   8      277.55      232.10     32.72 o 
  -4   6   8      183.63      142.96     33.92 o 
  -3   6   8        5.00        0.00     20.63 o 
  -2   6   8       64.26       37.83     18.70 o 
  -1   6   8      126.87      175.28     18.56 o 
   0   6   8      962.13      930.84     23.70 o 
   1   6   8       93.75      127.71     23.23 o 
   2   6   8      600.28      627.40     24.14 o 
   3   6   8     2334.79     2335.77     38.82 o 
   4   6   8       11.18       12.28     15.68 o 
   5   6   8      212.03      213.92     18.87 o 
   6   6   8      106.19       71.40     20.07 o 
   7   6   8      338.21      317.39     22.15 o 
   8   6   8      199.67      180.21     24.45 o 
   9   6   8       91.10       99.18     28.69 o 
  10   6   8      716.50      710.03     67.30 o 
  11   6   8      140.15      200.90     45.59 o 
  12   6   8       12.33       23.86     72.35 o 
  13   6   8       42.62      104.31     80.06 o 
 -10   7   8       33.06       29.87     93.84 o 
  -9   7   8      140.37      199.10     87.24 o 
  -8   7   8       30.02       57.80     61.06 o 
  -7   7   8      144.64      104.95     44.23 o 
  -6   7   8       42.83       33.85     49.16 o 
  -5   7   8      676.60      640.84     40.55 o 
  -4   7   8      515.69      530.94     38.37 o 
  -3   7   8        0.27        0.00     15.41 o 
  -2   7   8       76.07       62.01     28.62 o 
  -1   7   8       24.95       24.74     25.11 o 
   0   7   8      449.41      403.89     42.13 o 
   1   7   8      109.13      137.58     39.15 o 
   2   7   8      278.16      258.62     21.12 o 
   3   7   8      782.71      837.84     27.40 o 
   4   7   8      223.06      194.64     21.43 o 
   5   7   8       79.37       78.02     19.28 o 
   6   7   8       50.21       41.75     20.42 o 
   7   7   8      169.04      175.72     22.26 o 
   8   7   8      201.42      183.84     30.39 o 
   9   7   8      752.94      818.76     35.23 o 
  10   7   8        0.18        0.00     11.41 o 
  11   7   8       54.81       98.11     72.29 o 
  12   7   8      261.54      298.05     75.21 o 
  13   7   8      126.29      209.39     96.69 o 
  -9   8   8       37.45       44.13     75.29 o 
  -8   8   8      129.65      149.34     78.75 o 
  -7   8   8      114.96       89.65     69.96 o 
  -6   8   8      611.21      533.36     46.42 o 
  -5   8   8       24.82       23.62     33.26 o 
  -4   8   8       12.88       21.39     28.59 o 
  -3   8   8      405.09      446.59     34.09 o 
  -2   8   8       79.05       62.44     31.19 o 
  -1   8   8       14.80        1.17      7.37 o 
   0   8   8       50.30       38.52     38.28 o 
   1   8   8      507.17      512.47     36.44 o 
   2   8   8       22.39       46.71     24.52 o 
   3   8   8      816.02      805.49     37.29 o 
   4   8   8        7.92        9.44     19.42 o 
   5   8   8      441.55      404.90     26.79 o 
   6   8   8       92.54       92.18     26.02 o 
   7   8   8      978.91      968.59     34.45 o 
   8   8   8       78.88       81.67     28.49 o 
   9   8   8      231.83      218.42     41.84 o 
  10   8   8      395.51      420.92     44.79 o 
  11   8   8        1.03        1.56     73.73 o 
  12   8   8       64.72       41.55     91.85 o 
  -8   9   8        0.84        0.00     65.92 o 
  -7   9   8       34.38       34.73     66.42 o 
  -6   9   8      500.67      551.07     46.03 o 
  -5   9   8      725.30      633.49     44.93 o 
  -4   9   8        1.04        0.05      5.14 o 
  -3   9   8      162.32      142.89     35.99 o 
  -2   9   8       33.00       22.14     34.27 o 
  -1   9   8       79.97       41.99     41.35 o 
   0   9   8      105.19       59.79     44.13 o 
   1   9   8      772.16      824.47     37.71 o 
   2   9   8      613.52      640.43     37.60 o 
   3   9   8       27.65        0.00     26.77 o 
   4   9   8       39.05       34.59     28.52 o 
   5   9   8       68.53       47.28     30.36 o 
   6   9   8       29.24        5.07     22.04 o 
   7   9   8      109.04      114.46     29.19 o 
   8   9   8       11.63        8.00     32.49 o 
   9   9   8      170.72      149.92     43.37 o 
  10   9   8      144.46      169.80     49.61 o 
  11   9   8       48.31       31.57     57.78 o 
  12   9   8        0.16       28.80     91.48 o 
  -8  10   8       21.49       60.35     96.27 o 
  -7  10   8       11.84       19.63     68.81 o 
  -6  10   8       78.85       57.08     45.55 o 
  -5  10   8        1.35       22.88     37.08 o 
  -4  10   8       89.24       77.34     38.64 o 
  -3  10   8        7.56        0.00     42.08 o 
  -2  10   8     1582.75     1392.89     47.98 o 
  -1  10   8      332.83      285.06     51.59 o 
   0  10   8      377.96      341.19     50.61 o 
   1  10   8      291.25      309.97     35.66 o 
   2  10   8       14.43        0.00     22.95 o 
   3  10   8        9.00        9.16     18.54 o 
   4  10   8     1342.30     1395.91     48.97 o 
   5  10   8     1106.21     1076.10     44.17 o 
   6  10   8        1.16        3.09     37.14 o 
   7  10   8        7.03        0.00     41.04 o 
   8  10   8        7.38       25.73     56.08 o 
   9  10   8      401.71      388.92     68.34 o 
  10  10   8      103.93       70.28     61.51 o 
  11  10   8       12.13        0.00     50.89 o 
  -7  11   8       37.88       74.60     93.11 o 
  -6  11   8       86.21       64.04     80.29 o 
  -5  11   8      360.11      442.76     47.85 o 
  -4  11   8       70.36       65.80     42.89 o 
  -3  11   8      426.16      418.27     44.53 o 
  -2  11   8       65.51       66.57     50.13 o 
  -1  11   8      363.42      313.75     47.33 o 
   0  11   8        0.32        0.00     32.83 o 
   1  11   8      194.71      183.82     30.87 o 
   2  11   8     1226.74     1208.53     47.63 o 
   3  11   8       57.02       48.66     33.46 o 
   4  11   8      527.01      540.56     45.32 o 
   5  11   8      449.37      469.76     59.50 o 
   6  11   8      805.11      830.87     66.18 o 
   7  11   8       24.76       11.24     53.18 o 
   8  11   8       67.37       72.43     56.65 o 
   9  11   8       63.32       77.74     66.21 o 
  10  11   8       11.81       23.90     63.95 o 
  11  11   8       42.14       55.84     77.38 o 
  -6  12   8       28.42       44.26     85.58 o 
  -5  12   8       49.39       82.82     82.96 o 
  -4  12   8      112.58      131.12     51.90 o 
  -3  12   8        8.55       26.42     50.21 o 
  -2  12   8      143.46      131.46     61.11 o 
  -1  12   8       13.42        0.00     43.52 o 
   0  12   8      378.85      301.31     62.77 o 
   1  12   8      299.74      318.91     38.85 o 
   2  12   8      427.63      442.77     38.25 o 
   3  12   8      311.72      315.50     37.33 o 
   4  12   8        6.53        7.27     50.91 o 
   5  12   8      674.48      696.56     60.99 o 
   6  12   8       99.92       69.18     52.82 o 
   7  12   8        0.51        0.00    116.52 o 
   8  12   8        0.33        0.00     32.76 o 
   9  12   8        1.65        8.57     70.99 o 
  10  12   8       25.12       12.50     69.53 o 
  -5  13   8       51.52       62.18     98.82 o 
  -4  13   8       31.00       16.28     76.60 o 
  -3  13   8      310.33      380.46     68.18 o 
  -2  13   8      386.93      416.73     74.33 o 
  -1  13   8      108.94       84.30     60.45 o 
   0  13   8      939.66     1016.68     70.54 o 
   1  13   8       96.99       72.50     43.06 o 
   2  13   8      253.72      258.41     46.18 o 
   3  13   8       35.91       41.21     54.53 o 
   4  13   8     1992.89     2198.26     94.92 o 
   5  13   8      339.36      315.42     66.09 o 
   6  13   8      276.68      305.50     67.12 o 
   7  13   8        1.15        0.00    126.96 o 
   8  13   8      389.85      464.15     76.21 o 
   9  13   8      304.21      332.30     81.20 o 
  -3  14   8       19.15        0.00    100.60 o 
  -2  14   8      129.31      161.01     82.84 o 
  -1  14   8      388.52      432.09     81.34 o 
   0  14   8        0.04        0.00     73.71 o 
   1  14   8       43.75       20.13     65.33 o 
   2  14   8      339.35      328.51     75.66 o 
   3  14   8        0.30        6.09     66.61 o 
   4  14   8        0.35        0.00     38.78 o 
   5  14   8       45.09       11.66     63.13 o 
   6  14   8       10.75       25.30     61.74 o 
   7  14   8        1.42        6.37     74.57 o 
   8  14   8       46.21       57.49     91.45 o 
  -1  15   8       10.91       10.50     90.06 o 
   1  15   8       17.21       41.57     82.77 o 
   2  15   8        2.86       22.96     80.22 o 
   3  15   8        0.10        0.00     44.76 o 
   4  15   8       63.16       71.92     70.15 o 
   5  15   8        5.09        0.00     35.24 o 
   6  15   8        5.93        4.24     81.38 o 
  -4 -10   9       31.63       44.78     82.37 o 
  -3 -10   9      222.02      154.32     85.19 o 
  -2 -10   9       79.60       62.61     94.22 o 
  -1 -10   9        0.09       27.22     76.96 o 
   0 -10   9        6.40        8.89     77.07 o 
   1 -10   9        1.01        0.00     88.83 o 
   2 -10   9        0.02       15.95     79.14 o 
   3 -10   9       60.13       92.58     80.73 o 
  -6  -9   9       13.37        9.67     29.02 o 
  -5  -9   9      217.47      225.19     89.23 o 
  -4  -9   9       68.49       75.69     80.96 o 
  -3  -9   9      708.42      767.32     71.67 o 
  -2  -9   9      536.42      621.17     67.84 o 
  -1  -9   9       33.35       26.73     72.07 o 
   0  -9   9       37.79       41.82     71.13 o 
   1  -9   9      140.91      116.96     80.29 o 
   2  -9   9      470.29      483.40     69.04 o 
   3  -9   9       14.10        3.41     45.41 o 
   4  -9   9       50.34       25.24     69.31 o 
   5  -9   9      146.46      165.55     89.70 o 
  -7  -8   9        5.44        0.00     41.63 o 
  -6  -8   9      377.96      369.78     70.31 o 
  -5  -8   9      144.73      179.78     50.81 o 
  -4  -8   9      730.08      747.69     56.75 o 
  -3  -8   9      352.53      363.08     46.61 o 
  -2  -8   9        3.49        0.00     34.94 o 
  -1  -8   9       76.80       58.25     62.45 o 
   0  -8   9      106.86       62.40     63.25 o 
   1  -8   9       46.93       58.04     58.18 o 
   2  -8   9       11.32       20.39     67.10 o 
   3  -8   9      478.00      487.02     65.63 o 
   4  -8   9       21.54        0.00     47.40 o 
   5  -8   9       22.73        0.00     39.60 o 
   6  -8   9        7.05        0.00     47.75 o 
  -8  -7   9      842.11      876.70     68.69 o 
  -7  -7   9       30.79       14.61     51.33 o 
  -6  -7   9       23.41       26.65     52.81 o 
  -5  -7   9       86.89       93.01     46.18 o 
  -4  -7   9      419.12      377.54     39.06 o 
  -3  -7   9      250.16      213.10     45.99 o 
  -2  -7   9      248.92      290.59     41.93 o 
  -1  -7   9      793.92      820.10     46.10 o 
   0  -7   9      787.87      777.79     43.41 o 
   1  -7   9        1.15        0.00     10.47 o 
   2  -7   9       51.57       40.83     54.62 o 
   3  -7   9        9.49        0.62      1.29 o 
   4  -7   9      263.65      314.11     59.60 o 
   5  -7   9      629.13      581.26     72.30 o 
   6  -7   9        7.45        1.90     28.92 o 
   7  -7   9      136.79      133.90     84.66 o 
   8  -7   9      234.94      222.20     90.03 o 
  -9  -6   9       38.20       39.56     52.74 o 
  -8  -6   9        4.37        0.02     60.19 o 
  -7  -6   9      131.18      170.04     52.91 o 
  -6  -6   9      727.57      756.41     48.98 o 
  -5  -6   9       69.95       55.49     40.27 o 
  -4  -6   9       67.45       64.77     32.57 o 
  -3  -6   9      182.01      158.21     33.06 o 
  -2  -6   9       26.69       42.47     38.86 o 
  -1  -6   9        0.87        0.82     40.21 o 
   0  -6   9      502.09      505.83     39.49 o 
   1  -6   9        0.40        0.00    115.54 o 
   2  -6   9      176.61      171.80     30.65 o 
   3  -6   9       66.42       76.24     32.36 o 
   4  -6   9      165.37      137.70     43.66 o 
   5  -6   9        1.48        0.00     28.25 o 
   6  -6   9      173.01      184.16     65.93 o 
   7  -6   9       53.23       50.52     66.50 o 
   8  -6   9      119.11      146.41     79.60 o 
   9  -6   9        1.17       34.16     89.27 o 
  -9  -5   9        6.96        0.00     31.18 o 
  -8  -5   9      978.85     1020.20     49.58 o 
  -7  -5   9       99.33       90.49     42.87 o 
  -6  -5   9      196.88      188.62     40.36 o 
  -5  -5   9      146.46      157.19     42.90 o 
  -4  -5   9       52.17       26.40     32.03 o 
  -3  -5   9      170.51      174.55     30.10 o 
  -2  -5   9      671.65      609.13     31.59 o 
  -1  -5   9       69.01       47.45     32.51 o 
   0  -5   9       48.65       46.05     30.22 o 
   1  -5   9      163.06      125.05     33.33 o 
   2  -5   9     2223.54     2288.24     49.34 o 
   3  -5   9       23.22       32.79     29.30 o 
   4  -5   9       49.53       68.33     34.69 o 
   5  -5   9       74.68       43.83     33.99 o 
   6  -5   9        0.63       17.33     40.61 o 
   7  -5   9     1002.19      995.93     51.92 o 
   8  -5   9      117.34      108.05     50.62 o 
   9  -5   9       32.27       38.69     68.30 o 
 -10  -4   9       45.10       37.41     55.31 o 
  -9  -4   9       34.81       57.24     48.41 o 
  -8  -4   9      123.47      163.72     37.98 o 
  -7  -4   9        9.83       26.61     51.92 o 
  -6  -4   9      546.76      564.25     45.77 o 
  -5  -4   9      678.59      690.99     51.94 o 
  -4  -4   9      583.84      589.83     48.63 o 
  -3  -4   9       96.55       80.81     26.37 o 
  -2  -4   9      291.84      247.39     26.85 o 
  -1  -4   9      220.78      174.97     25.72 o 
   0  -4   9      898.04      900.36     49.94 o 
   1  -4   9        3.81        3.84     22.85 o 
   2  -4   9      448.29      462.97     24.61 o 
   3  -4   9      242.52      241.71     32.98 o 
   4  -4   9       85.04       57.28     32.51 o 
   5  -4   9       85.00       78.82     34.19 o 
   6  -4   9      821.98      742.26     43.94 o 
   7  -4   9      569.14      629.37     46.60 o 
   8  -4   9       10.06       39.92     47.57 o 
   9  -4   9      179.52      197.44     59.14 o 
  10  -4   9       38.53       18.46     61.54 o 
 -10  -3   9        9.47        0.00     17.83 o 
  -9  -3   9        1.99        0.00      9.30 o 
  -8  -3   9       67.08       59.28     36.50 o 
  -7  -3   9      414.01      421.55     40.62 o 
  -6  -3   9       17.28       14.61     35.58 o 
  -5  -3   9     1753.96     1779.79     57.24 o 
  -4  -3   9      354.27      374.79     36.47 o 
  -3  -3   9        1.57        0.00     24.91 o 
  -2  -3   9      332.29      308.78     30.93 o 
  -1  -3   9       31.61       30.09     29.53 o 
   0  -3   9      410.32      412.83     26.54 o 
   1  -3   9      906.38      834.76     27.58 o 
   2  -3   9       66.15       72.20     23.35 o 
   3  -3   9      204.72      188.72     24.63 o 
   4  -3   9      389.31      411.05     37.71 o 
   5  -3   9       23.74        7.18     25.04 o 
   6  -3   9       60.04       57.19     34.99 o 
   7  -3   9       94.75      104.46     36.92 o 
   8  -3   9      210.85      203.11     45.29 o 
   9  -3   9      599.29      598.67     50.57 o 
  10  -3   9      164.46      182.10     58.06 o 
  11  -3   9      793.89      961.22     66.76 o 
 -10  -2   9        1.03        0.00     13.22 o 
  -9  -2   9      267.96      303.88     45.22 o 
  -8  -2   9      114.75      124.95     39.40 o 
  -7  -2   9      289.19      296.37     35.88 o 
  -6  -2   9      682.00      718.90     47.47 o 
  -5  -2   9        1.62        1.68     39.45 o 
  -4  -2   9      283.81      259.38     43.88 o 
  -3  -2   9      342.21      311.83     49.38 o 
  -2  -2   9       21.28        0.34     14.75 o 
  -1  -2   9        5.38        6.04     16.14 o 
   0  -2   9      178.96      259.08     23.31 o 
   1  -2   9       68.81       68.60     20.04 o 
   2  -2   9      549.64      522.40     28.72 o 
   3  -2   9        3.02        6.08     17.52 o 
   4  -2   9      270.09      249.74     32.73 o 
   5  -2   9     2239.86     2064.05     58.11 o 
   6  -2   9      819.56      756.98     55.56 o 
   7  -2   9      584.70      487.52     39.80 o 
   8  -2   9     1043.82     1011.42     51.78 o 
   9  -2   9       65.42        8.79     41.07 o 
  10  -2   9       40.13       46.79     47.84 o 
  11  -2   9      235.87      200.50     60.26 o 
 -11  -1   9      150.40      134.76     56.74 o 
 -10  -1   9       68.25       62.60     47.60 o 
  -9  -1   9       99.84       83.63     38.63 o 
  -8  -1   9      164.42      189.78     46.65 o 
  -7  -1   9       31.01       34.87     37.11 o 
  -6  -1   9       16.79        4.52     33.89 o 
  -5  -1   9       55.83       60.15     32.22 o 
  -4  -1   9      168.97      159.06     41.28 o 
  -3  -1   9      517.78      541.34     51.93 o 
  -2  -1   9      207.16      189.55     20.76 o 
  -1  -1   9     1164.47     1138.18     30.20 o 
   0  -1   9       51.37       35.17     19.30 o 
   1  -1   9      982.57     1132.81     33.92 o 
   2  -1   9       36.06       31.40     21.41 o 
   3  -1   9     1435.19     1447.52     37.08 o 
   4  -1   9      639.45      590.50     30.92 o 
   5  -1   9      129.94      134.99     30.60 o 
   6  -1   9       36.88       10.11     26.48 o 
   7  -1   9      817.94      827.76     47.31 o 
   8  -1   9       76.48       45.54     38.19 o 
   9  -1   9       31.18        0.48     17.98 o 
  10  -1   9      112.17      131.59     52.72 o 
  11  -1   9       38.46       10.58     45.76 o 
  12  -1   9       67.73       48.42     53.35 o 
 -11   0   9       26.44       40.11     62.82 o 
 -10   0   9       66.75       91.01     41.62 o 
  -9   0   9      582.03      551.55     50.99 o 
  -8   0   9        0.89        3.11     23.94 o 
  -7   0   9        3.22        3.14     22.62 o 
  -6   0   9     1937.98     1931.46     61.66 o 
  -5   0   9       14.76        0.00     18.20 o 
  -4   0   9      641.01      657.49     29.93 o 
  -3   0   9      626.44      643.20     32.64 o 
  -2   0   9      187.66      206.73     19.56 o 
  -1   0   9      518.36      529.04     23.15 o 
   0   0   9       10.54        0.00      7.12 o 
   1   0   9       69.40       64.58     17.00 o 
   2   0   9        5.21        0.68      1.69 o 
   3   0   9       20.24       16.92     24.61 o 
   4   0   9     1614.15     1679.28     40.33 o 
   5   0   9      441.73      411.99     29.27 o 
   6   0   9       18.52       19.66     28.14 o 
   7   0   9     1427.37     1438.86     54.14 o 
   8   0   9      514.14      500.40     41.11 o 
   9   0   9      332.62      267.08     45.64 o 
  10   0   9       17.65        7.14     14.51 o 
  11   0   9       42.57       26.42     41.66 o 
  12   0   9       26.12       34.20     50.42 o 
 -11   1   9       29.40       35.96     59.57 o 
 -10   1   9       93.56      151.80     56.64 o 
  -9   1   9     1310.43     1301.80     58.79 o 
  -8   1   9      189.84      181.56     45.51 o 
  -7   1   9       56.72       32.31     37.41 o 
  -6   1   9       27.64       28.22     35.83 o 
  -5   1   9       25.13       32.91     33.60 o 
  -4   1   9        0.08       10.39     22.18 o 
  -3   1   9       66.30       70.22     23.12 o 
  -2   1   9      672.87      661.19     31.77 o 
  -1   1   9       73.13       95.66     18.84 o 
   0   1   9        0.52        0.00     12.22 o 
   1   1   9      715.34      638.81     25.36 o 
   2   1   9      711.98      758.09     28.27 o 
   3   1   9     2147.10     2390.69     45.52 o 
   4   1   9      145.71      134.79     23.83 o 
   5   1   9     1430.43     1466.98     39.96 o 
   6   1   9      615.30      604.29     32.42 o 
   7   1   9        4.97        0.05     16.40 o 
   8   1   9      460.34      452.76     34.51 o 
   9   1   9     1147.00     1098.73     43.55 o 
  10   1   9       64.53       72.44     33.60 o 
  11   1   9       94.85       62.69     41.10 o 
  12   1   9       53.42        1.81     19.88 o 
 -11   2   9        4.17       34.44     80.50 o 
 -10   2   9       95.34       88.38     53.57 o 
  -9   2   9      261.34      271.06     55.82 o 
  -8   2   9      519.96      561.08     45.52 o 
  -7   2   9        4.45        8.76     32.73 o 
  -6   2   9      312.52      285.11     29.89 o 
  -5   2   9      735.50      714.41     35.97 o 
  -4   2   9      173.93      154.50     25.37 o 
  -3   2   9     1456.59     1517.41     37.13 o 
  -2   2   9     2147.67     2186.11     39.85 o 
  -1   2   9     1083.58     1072.43     24.36 o 
   0   2   9     2303.92     2414.19     33.82 o 
   1   2   9       40.92       65.55     19.77 o 
   2   2   9      102.21      105.92     20.25 o 
   3   2   9     1070.52     1116.42     32.71 o 
   4   2   9      511.97      542.61     27.34 o 
   5   2   9      400.52      422.33     33.33 o 
   6   2   9       69.43       42.57     30.91 o 
   7   2   9      595.51      600.34     30.78 o 
   8   2   9     1590.77     1596.41     47.21 o 
   9   2   9      238.16      239.81     33.39 o 
  10   2   9      461.61      491.10     37.48 o 
  11   2   9      220.93      239.07     45.35 o 
  12   2   9       66.82       58.94     44.85 o 
 -10   3   9      103.61       97.76     56.28 o 
  -9   3   9       36.26       66.82     47.07 o 
  -8   3   9       24.76       31.95     39.85 o 
  -7   3   9       10.23       11.65     32.76 o 
  -6   3   9       97.84       84.54     29.69 o 
  -5   3   9      186.81      181.88     26.11 o 
  -4   3   9      237.04      233.24     26.29 o 
  -3   3   9      237.55      233.70     23.40 o 
  -2   3   9      292.58      300.87     23.01 o 
  -1   3   9       69.56       65.36     16.34 o 
   0   3   9       40.24       45.00     14.61 o 
   1   3   9     1132.71     1155.61     27.17 o 
   2   3   9      104.35      135.24     23.17 o 
   3   3   9        3.89        0.00      3.49 o 
   4   3   9      411.47      378.40     31.65 o 
   5   3   9      820.79      842.86     28.72 o 
   6   3   9      310.94      275.94     26.30 o 
   7   3   9        0.18        0.00      5.79 o 
   8   3   9     1017.89      952.60     38.35 o 
   9   3   9      358.61      418.24     33.99 o 
  10   3   9       77.86       54.43     29.82 o 
  11   3   9       29.54       48.37     41.92 o 
  12   3   9        2.83        6.74     37.01 o 
 -10   4   9        0.66        0.00    170.26 o 
  -9   4   9       38.53       26.45     52.16 o 
  -8   4   9        6.93       17.06     36.88 o 
  -7   4   9      489.66      442.94     34.57 o 
  -6   4   9      293.36      258.18     31.70 o 
  -5   4   9      573.30      587.13     31.60 o 
  -4   4   9      711.79      713.84     30.53 o 
  -3   4   9      249.37      263.83     24.38 o 
  -2   4   9      772.61      817.00     28.66 o 
  -1   4   9       53.27       40.69     19.04 o 
   0   4   9     6341.46     6391.79     48.48 o 
   1   4   9       11.52       16.90     22.07 o 
   2   4   9      798.91      806.40     38.85 o 
   3   4   9     2134.16     2092.15     48.77 o 
   4   4   9      175.95      159.81     21.60 o 
   5   4   9      909.47      904.77     30.87 o 
   6   4   9     1026.58     1046.09     28.80 o 
   7   4   9        4.24        0.00     20.52 o 
   8   4   9       92.03       94.61     27.13 o 
   9   4   9      187.72      173.46     31.18 o 
  10   4   9      526.32      551.23     38.63 o 
  11   4   9      151.59      126.53     40.60 o 
  12   4   9       61.75       99.67     43.16 o 
  13   4   9      154.14      186.60     65.20 o 
 -10   5   9      101.06       68.21     92.76 o 
  -9   5   9        5.18        2.87      7.91 o 
  -8   5   9        3.41        0.00     21.10 o 
  -7   5   9        0.23        0.00      7.85 o 
  -6   5   9       44.64       29.92     29.49 o 
  -5   5   9      646.11      623.90     31.17 o 
  -4   5   9      520.41      549.55     28.50 o 
  -3   5   9        0.08        3.03     19.65 o 
  -2   5   9        0.10        0.00     17.88 o 
  -1   5   9      967.75     1006.32     28.95 o 
   0   5   9       85.23       97.39     19.76 o 
   1   5   9      103.84      139.36     25.17 o 
   2   5   9      372.82      389.83     28.74 o 
   3   5   9      200.62      235.15     21.78 o 
   4   5   9       44.57       59.22     20.41 o 
   5   5   9     1972.35     1970.05     34.42 o 
   6   5   9      168.05      191.06     20.93 o 
   7   5   9      823.17      845.94     29.22 o 
   8   5   9        5.29        0.00     20.86 o 
   9   5   9      589.56      618.38     36.05 o 
  10   5   9      155.41      156.66     37.43 o 
  11   5   9      971.04     1035.71     44.77 o 
  12   5   9        5.03        0.00     43.34 o 
  13   5   9       62.56       32.53     78.18 o 
 -10   6   9       16.87       53.08     83.46 o 
  -9   6   9      117.74       70.94     87.12 o 
  -8   6   9      216.14      164.15     77.92 o 
  -7   6   9        7.61        0.00     19.98 o 
  -6   6   9      266.09      245.25     38.74 o 
  -5   6   9      247.00      239.93     38.98 o 
  -4   6   9      270.37      280.75     33.73 o 
  -3   6   9      307.03      297.00     32.86 o 
  -2   6   9      138.57      110.38     21.40 o 
  -1   6   9        1.09       11.43     24.31 o 
   0   6   9      719.15      822.55     33.50 o 
   1   6   9      106.87       94.29     23.26 o 
   2   6   9      913.57      923.13     35.83 o 
   3   6   9     1964.30     2114.49     39.23 o 
   4   6   9      177.48      183.52     22.15 o 
   5   6   9      565.30      543.35     23.24 o 
   6   6   9     1300.31     1230.47     30.68 o 
   7   6   9      163.86      159.86     23.28 o 
   8   6   9      394.98      424.66     26.09 o 
   9   6   9       48.74       22.34     35.27 o 
  10   6   9      572.17      573.98     37.17 o 
  11   6   9        0.21        1.10     40.95 o 
  12   6   9        0.77        0.69      9.34 o 
  -9   7   9       26.00        0.00     21.73 o 
  -8   7   9       72.20       49.33     64.87 o 
  -7   7   9      100.56      121.54     45.87 o 
  -6   7   9      234.72      226.23     39.83 o 
  -5   7   9      271.13      269.90     38.96 o 
  -4   7   9     1459.89     1417.38     50.10 o 
  -3   7   9      352.99      396.33     33.26 o 
  -2   7   9      338.10      325.04     31.75 o 
  -1   7   9      319.82      285.32     43.18 o 
   0   7   9      303.87      245.14     38.15 o 
   1   7   9      360.14      360.25     27.05 o 
   2   7   9       73.75       65.30     21.47 o 
   3   7   9        0.06        0.00     20.96 o 
   4   7   9        0.08        0.00     19.79 o 
   5   7   9       24.67       28.44     23.21 o 
   6   7   9      413.72      418.10     23.19 o 
   7   7   9        0.66        0.00      7.61 o 
   8   7   9      275.26      272.45     26.44 o 
   9   7   9      132.74      110.66     29.12 o 
  10   7   9      379.05      455.87     43.97 o 
  11   7   9        4.20       17.84     51.32 o 
  12   7   9       16.40       37.06     55.50 o 
  -9   8   9      278.17      349.10    104.51 o 
  -8   8   9       19.17       53.68     71.47 o 
  -7   8   9        5.49        3.21     66.91 o 
  -6   8   9        8.03       14.96     41.96 o 
  -5   8   9      736.95      689.84     45.56 o 
  -4   8   9       17.03       21.96     34.65 o 
  -3   8   9       26.05       24.93     32.53 o 
  -2   8   9        5.39        0.00     18.60 o 
  -1   8   9        6.52        0.00     21.47 o 
   0   8   9        1.85        0.00     23.58 o 
   1   8   9       89.35       99.38     42.10 o 
   2   8   9       70.76       87.94     28.39 o 
   3   8   9      247.35      233.81     31.36 o 
   4   8   9        5.03        0.09     11.91 o 
   5   8   9      722.17      706.04     30.79 o 
   6   8   9     2089.61     2130.70     44.88 o 
   7   8   9       75.66       70.87     27.54 o 
   8   8   9      334.76      326.26     27.29 o 
   9   8   9       19.80        4.92     11.42 o 
  10   8   9       66.04       62.45     37.50 o 
  11   8   9       11.65        0.00     41.80 o 
  12   8   9       39.88       37.72     93.46 o 
  -8   9   9       76.30       40.39     94.97 o 
  -7   9   9       17.37       20.57     75.61 o 
  -6   9   9        0.11        0.00     10.82 o 
  -5   9   9        0.05        0.00     41.10 o 
  -4   9   9      861.31      751.05     43.42 o 
  -3   9   9      388.41      398.88     39.25 o 
  -2   9   9       49.96       53.44     47.12 o 
  -1   9   9      211.15      222.39     49.31 o 
   0   9   9     1229.32     1261.69     66.10 o 
   1   9   9      761.95      790.21     56.76 o 
   2   9   9      459.17      407.92     35.42 o 
   3   9   9      374.01      400.17     34.31 o 
   4   9   9        0.61        3.52     26.67 o 
   5   9   9      459.73      453.39     34.93 o 
   6   9   9        0.52        0.00     20.70 o 
   7   9   9       74.53       66.55     29.19 o 
   8   9   9      298.33      301.18     36.13 o 
   9   9   9      344.92      350.23     43.82 o 
  10   9   9       55.98       66.17     50.30 o 
  11   9   9       82.09       86.53     58.97 o 
  12   9   9      112.08      128.34     87.83 o 
  -7  10   9      101.51      129.83     79.98 o 
  -6  10   9       80.44      128.47     53.28 o 
  -5  10   9        4.12        0.00     22.07 o 
  -4  10   9      252.13      214.31     46.59 o 
  -3  10   9     1097.55      919.49     65.79 o 
  -2  10   9      132.65       92.72     53.03 o 
  -1  10   9      258.91      297.04     44.88 o 
   0  10   9      422.86      366.14     48.03 o 
   1  10   9      236.01      219.21     35.02 o 
   2  10   9      628.63      661.07     38.88 o 
   3  10   9      264.07      295.11     35.50 o 
   4  10   9       28.07       40.13     34.68 o 
   5  10   9      195.70      201.31     34.55 o 
   6  10   9       28.50        0.00     26.68 o 
   7  10   9       28.79       29.66     48.88 o 
   8  10   9      439.98      429.08     64.96 o 
   9  10   9       24.14        7.84     66.70 o 
  10  10   9       16.22        0.00     35.01 o 
  11  10   9      145.65      195.97     61.29 o 
  -7  11   9        0.47        0.00     25.44 o 
  -6  11   9       57.88       82.56     60.43 o 
  -5  11   9        9.64        0.00     11.59 o 
  -4  11   9        6.01       16.46     55.75 o 
  -3  11   9        0.94        5.54   1375.25 o 
  -2  11   9        0.27        8.30    766.59 o 
  -1  11   9      116.56       89.82     53.01 o 
   0  11   9       35.37        9.33     41.73 o 
   1  11   9        9.32        0.00     55.80 o 
   2  11   9      242.78      263.03     36.76 o 
   3  11   9      349.53      314.97     38.35 o 
   4  11   9      346.76      309.09     39.15 o 
   5  11   9      838.05      869.54     43.40 o 
   6  11   9      213.02      248.30     51.27 o 
   7  11   9        7.78       26.04     53.03 o 
   8  11   9      139.54      114.93     65.95 o 
   9  11   9      402.84      360.34     61.57 o 
  10  11   9      109.76      140.22     78.40 o 
  11  11   9        2.70       10.83     87.31 o 
  -6  12   9       43.14       77.85     90.76 o 
  -5  12   9       22.66       63.79     53.38 o 
  -4  12   9      184.09      241.31     78.24 o 
  -3  12   9      131.15      164.25     71.14 o 
  -2  12   9      117.62       89.27     59.99 o 
  -1  12   9       10.19        0.00     13.92 o 
   0  12   9       85.52      119.32     57.68 o 
   1  12   9      829.01      846.54     46.52 o 
   2  12   9        7.57        3.57     15.32 o 
   3  12   9      138.63      174.03     41.66 o 
   4  12   9        0.05       17.42     36.18 o 
   5  12   9      149.20      133.60     60.61 o 
   6  12   9        2.24       27.22     62.52 o 
   7  12   9       23.20       37.74     58.06 o 
   8  12   9       72.25       86.41     71.22 o 
   9  12   9       47.65       53.05     78.27 o 
  10  12   9       71.73      119.06     86.20 o 
  -4  13   9       82.17       98.53     72.98 o 
  -3  13   9      110.69       65.45     79.20 o 
  -2  13   9      174.86      231.67     69.90 o 
  -1  13   9      104.19      123.52     68.19 o 
   0  13   9       59.44       50.83     67.26 o 
   1  13   9        5.71        4.64     19.96 o 
   2  13   9      161.12      123.06     43.91 o 
   3  13   9       38.49       15.46     56.75 o 
   4  13   9      882.04      997.14     76.05 o 
   5  13   9      107.51       90.42     56.93 o 
   6  13   9      578.02      592.66     69.23 o 
   7  13   9       69.97       14.40     70.46 o 
   8  13   9      314.31      360.45     89.27 o 
   9  13   9      129.26      171.53     93.71 o 
  -3  14   9        7.65       35.99     82.89 o 
  -2  14   9       14.36        0.00      5.89 o 
  -1  14   9       20.09        0.00     19.17 o 
   0  14   9      116.16       63.71     81.86 o 
   1  14   9       20.74       17.56     50.56 o 
   2  14   9      297.39      359.51     69.69 o 
   3  14   9       68.35      113.69     69.92 o 
   4  14   9      297.85      260.01     69.42 o 
   5  14   9       94.15       74.12     64.99 o 
   6  14   9       19.98       11.52     65.83 o 
   7  14   9        0.83        4.14     14.90 o 
   8  14   9      263.73      287.33     95.67 o 
  -1  15   9       18.66        0.00    216.85 o 
   0  15   9       69.66       36.63     83.54 o 
   1  15   9      171.54      157.06     79.97 o 
   2  15   9       13.23        0.00     69.61 o 
   3  15   9       22.59       46.57     72.63 o 
   4  15   9      181.41      169.33     79.35 o 
   5  15   9       97.14       95.13     79.24 o 
   6  15   9       65.35       53.16     71.19 o 
  -1 -10  10      181.31      215.41     91.45 o 
   0 -10  10       13.96        0.00     69.63 o 
  -4  -9  10      153.79       86.50     87.18 o 
  -3  -9  10      522.23      564.54     88.03 o 
  -2  -9  10      119.41      109.50     77.63 o 
  -1  -9  10      129.27      118.55     82.35 o 
   0  -9  10       24.06        9.33     73.17 o 
   1  -9  10       81.81       43.71     84.64 o 
   2  -9  10      146.60      195.79     77.84 o 
   3  -9  10       48.90        0.00     72.23 o 
   4  -9  10       15.75       25.53     73.83 o 
  -6  -8  10      113.01      110.79     65.36 o 
  -5  -8  10       14.84        0.00     12.94 o 
  -4  -8  10       28.82       34.07     75.00 o 
  -3  -8  10      531.16      567.80     55.30 o 
  -2  -8  10      132.37      134.00     54.44 o 
  -1  -8  10       28.96       14.94    702.34 o 
   0  -8  10        4.84        0.00     49.76 o 
   1  -8  10      205.61      252.30     70.62 o 
   2  -8  10      982.37     1017.30     84.79 o 
   3  -8  10       75.82       73.09     78.19 o 
   4  -8  10       30.24       27.23     77.30 o 
   5  -8  10      107.94       89.69     74.14 o 
  -7  -7  10      159.16      161.57     67.30 o 
  -6  -7  10       14.88        5.38     42.32 o 
  -5  -7  10      204.82      268.56     59.45 o 
  -4  -7  10      140.72      142.74     51.08 o 
  -3  -7  10      517.95      499.53     50.74 o 
  -2  -7  10      504.66      482.49     52.02 o 
  -1  -7  10       52.23      107.89     46.11 o 
   0  -7  10      383.02      405.89     47.02 o 
   1  -7  10      558.55      554.93     49.15 o 
   2  -7  10        0.05        0.00      6.98 o 
   3  -7  10       10.82        0.00     48.61 o 
   4  -7  10       18.86       40.12     69.22 o 
   5  -7  10        2.43        0.00     36.79 o 
   6  -7  10       72.98       92.31     79.71 o 
   7  -7  10        9.50        0.00     82.20 o 
  -8  -6  10       10.84        7.15     85.06 o 
  -7  -6  10        6.10       30.40     56.85 o 
  -6  -6  10       39.54       37.56     44.24 o 
  -5  -6  10      484.87      497.85     61.91 o 
  -4  -6  10       41.83       51.13     44.06 o 
  -3  -6  10      573.11      492.05     36.46 o 
  -2  -6  10      104.21       90.19     42.90 o 
  -1  -6  10      620.32      633.68     44.30 o 
   0  -6  10     1185.15     1145.26     51.01 o 
   1  -6  10       26.84        0.00     28.11 o 
   2  -6  10      512.14      501.16     44.84 o 
   3  -6  10      353.86      437.54     38.94 o 
   4  -6  10      550.71      631.59     50.07 o 
   5  -6  10       53.47       82.23     45.11 o 
   6  -6  10        1.18        4.98     69.17 o 
   7  -6  10      175.37      171.61     83.04 o 
   8  -6  10       38.10        0.00     51.20 o 
  -9  -5  10        0.44        0.00     69.97 o 
  -8  -5  10      184.75      227.85     46.76 o 
  -7  -5  10       17.92        9.26     50.28 o 
  -6  -5  10      878.67      828.78     52.81 o 
  -5  -5  10        2.53        0.00     17.18 o 
  -4  -5  10       65.81       39.63     41.74 o 
  -3  -5  10        4.05        4.58     15.94 o 
  -2  -5  10     1869.89     2032.15     46.74 o 
  -1  -5  10      441.57      440.72     39.63 o 
   0  -5  10      556.75      579.46     40.96 o 
   1  -5  10     1099.45      963.94     47.52 o 
   2  -5  10        1.62        7.63     24.58 o 
   3  -5  10        0.13       13.96     18.94 o 
   4  -5  10      238.21      210.09     44.73 o 
   5  -5  10      225.43      215.45     49.94 o 
   6  -5  10      319.52      298.31     53.09 o 
   7  -5  10       43.32       18.95     56.16 o 
   8  -5  10       15.84       17.98     52.80 o 
   9  -5  10        0.24       15.52     89.19 o 
  -9  -4  10       54.58       77.90     49.37 o 
  -8  -4  10      505.29      548.33     49.62 o 
  -7  -4  10      171.45      174.55     53.20 o 
  -6  -4  10      264.44      291.66     46.01 o 
  -5  -4  10      844.67      852.53     48.61 o 
  -4  -4  10      158.51      169.43     39.94 o 
  -3  -4  10      372.79      295.38     37.15 o 
  -2  -4  10       34.62       24.91     26.95 o 
  -1  -4  10      516.04      483.92     39.09 o 
   0  -4  10        1.02        0.00     16.53 o 
   1  -4  10       34.21       31.91     31.33 o 
   2  -4  10       45.98       28.55     22.08 o 
   3  -4  10      141.19      110.67     28.52 o 
   4  -4  10      537.29      563.20     42.04 o 
   5  -4  10       12.61       27.29     32.53 o 
   6  -4  10       13.85       23.85     40.32 o 
   7  -4  10      357.80      425.04     47.16 o 
   8  -4  10       68.25       46.85     50.30 o 
   9  -4  10        0.87        0.00     51.19 o 
  -9  -3  10      388.02      428.52     52.69 o 
  -8  -3  10        9.07        0.00     45.02 o 
  -7  -3  10      107.53       94.78     38.13 o 
  -6  -3  10      108.86       94.51     41.46 o 
  -5  -3  10      137.93      166.10     35.49 o 
  -4  -3  10        4.51       10.69     27.11 o 
  -3  -3  10      135.33      116.23     44.90 o 
  -2  -3  10       21.70       37.67     30.42 o 
  -1  -3  10       52.67       31.29     41.49 o 
   0  -3  10      175.11      218.68     34.39 o 
   1  -3  10      536.19      550.86     27.18 o 
   2  -3  10      146.34      131.21     23.42 o 
   3  -3  10      130.26      105.95     26.82 o 
   4  -3  10      461.94      457.17     31.65 o 
   5  -3  10     1636.31     1533.62     55.36 o 
   6  -3  10      101.58       99.92     38.43 o 
   7  -3  10        6.32        1.65     33.67 o 
   8  -3  10      754.83      713.68     49.13 o 
   9  -3  10      258.05      275.67     60.15 o 
  10  -3  10        0.02        0.00     53.15 o 
 -10  -2  10      198.94      202.87     58.12 o 
  -9  -2  10      277.06      318.63     51.92 o 
  -8  -2  10       34.36       43.25     36.98 o 
  -7  -2  10        5.24       35.61     33.60 o 
  -6  -2  10      485.45      465.22     44.32 o 
  -5  -2  10      906.61      930.38     65.19 o 
  -4  -2  10       42.41       51.08     45.71 o 
  -3  -2  10     2012.65     1975.76     84.64 o 
  -2  -2  10       17.39        0.00     16.86 o 
  -1  -2  10      288.14      284.17     32.96 o 
   0  -2  10      454.72      482.35     26.25 o 
   1  -2  10      130.09      124.90     22.47 o 
   2  -2  10       23.91       24.26     23.76 o 
   3  -2  10      247.77      255.53     27.02 o 
   4  -2  10      168.00      159.26     28.61 o 
   5  -2  10      241.57      257.71     35.22 o 
   6  -2  10      503.45      531.89     41.90 o 
   7  -2  10       19.54        2.74     32.05 o 
   8  -2  10        0.11        9.13     32.02 o 
   9  -2  10       22.37       25.45     42.16 o 
  10  -2  10        9.15        0.07      3.50 o 
  11  -2  10        9.06        0.00     51.46 o 
 -10  -1  10       11.52        3.27     53.34 o 
  -9  -1  10     1161.73     1196.70     52.17 o 
  -8  -1  10       54.72       45.34     46.95 o 
  -7  -1  10      144.83      126.82     47.08 o 
  -6  -1  10       35.62       48.03     39.04 o 
  -5  -1  10       16.41        5.54     23.35 o 
  -4  -1  10      163.96      131.80     42.92 o 
  -3  -1  10       15.39       16.60     42.98 o 
  -2  -1  10       82.18       83.91     29.73 o 
  -1  -1  10       32.15       23.67     22.29 o 
   0  -1  10       10.77        1.07     10.42 o 
   1  -1  10       26.84       13.55      9.76 o 
   2  -1  10     1094.73     1105.40     35.34 o 
   3  -1  10       12.03       19.97     23.38 o 
   4  -1  10       54.34       51.93     23.95 o 
   5  -1  10      119.50       95.37     27.24 o 
   6  -1  10        1.02        0.00     39.86 o 
   7  -1  10       25.60       16.58     33.00 o 
   8  -1  10      238.60      190.86     43.70 o 
   9  -1  10       83.17      116.82     43.89 o 
  10  -1  10        8.31       16.38    120.05 o 
  11  -1  10      287.09      357.61     65.17 o 
 -10   0  10       29.59       12.28     29.61 o 
  -9   0  10        1.66        0.00     36.99 o 
  -8   0  10      272.61      245.54     51.03 o 
  -7   0  10       26.69       21.26     42.93 o 
  -6   0  10       54.34       44.40     33.98 o 
  -5   0  10       78.51       75.59     36.94 o 
  -4   0  10       29.46       39.78     33.90 o 
  -3   0  10     1523.75     1574.30     46.21 o 
  -2   0  10     1302.04     1257.45     41.46 o 
  -1   0  10       32.21       41.45     22.05 o 
   0   0  10      652.78      601.78     28.08 o 
   1   0  10     2383.26     2382.50     38.22 o 
   2   0  10      394.21      373.35     26.83 o 
   3   0  10     1632.35     1647.35     40.10 o 
   4   0  10      215.06      215.82     27.91 o 
   5   0  10       59.34       58.17     27.10 o 
   6   0  10       91.33       91.60     27.99 o 
   7   0  10      730.17      727.76     45.15 o 
   8   0  10      416.01      453.75     42.59 o 
   9   0  10      188.65      154.58     43.69 o 
  10   0  10        1.91        2.81     41.07 o 
  11   0  10       12.82        6.69     26.91 o 
 -10   1  10       54.52       82.07     59.78 o 
  -9   1  10      294.48      326.66     54.02 o 
  -8   1  10     1346.27     1346.65     63.21 o 
  -7   1  10     1590.74     1650.51     82.43 o 
  -6   1  10      596.94      594.26     45.98 o 
  -5   1  10        8.81       14.04     31.57 o 
  -4   1  10        0.11       14.86     24.79 o 
  -3   1  10        0.31        0.00     15.20 o 
  -2   1  10      203.14      210.24     28.42 o 
  -1   1  10      610.60      647.44     26.21 o 
   0   1  10      178.05      155.17     20.49 o 
   1   1  10      163.07      170.28     19.27 o 
   2   1  10      337.28      343.76     25.23 o 
   3   1  10        0.01        2.57     20.02 o 
   4   1  10       86.55       70.27     24.76 o 
   5   1  10      363.80      320.90     30.13 o 
   6   1  10      181.88      163.32     28.88 o 
   7   1  10      675.71      681.08     36.77 o 
   8   1  10       72.57       35.15     35.87 o 
   9   1  10      255.86      223.55     45.35 o 
  10   1  10       59.75       49.68     33.04 o 
  11   1  10       23.58       22.83     43.14 o 
  12   1  10       53.12       71.25     49.98 o 
 -10   2  10      270.74      288.61     66.76 o 
  -9   2  10       60.89       70.88     52.89 o 
  -8   2  10       49.19       41.78     43.41 o 
  -7   2  10      315.15      248.27     43.33 o 
  -6   2  10        5.09       10.90     28.79 o 
  -5   2  10       54.05       57.41     28.37 o 
  -4   2  10      849.44      809.90     34.12 o 
  -3   2  10       70.93       47.90     24.10 o 
  -2   2  10      375.46      355.56     25.16 o 
  -1   2  10      747.84      755.08     29.51 o 
   0   2  10      236.87      249.17     20.04 o 
   1   2  10     1729.26     1624.76     31.96 o 
   2   2  10      149.91      129.09     22.43 o 
   3   2  10      534.73      489.96     27.62 o 
   4   2  10      261.59      228.27     27.83 o 
   5   2  10      146.77      146.77     28.20 o 
   6   2  10      296.35      292.34     30.61 o 
   7   2  10     2205.91     2147.21     69.31 o 
   8   2  10      439.65      471.46     35.10 o 
   9   2  10      775.17      784.20     34.07 o 
  10   2  10       78.80       88.58     35.13 o 
  11   2  10      964.30      943.68     49.60 o 
  12   2  10      129.05       96.71     48.36 o 
 -10   3  10       11.88        9.68     63.55 o 
  -9   3  10      134.50      143.14     58.26 o 
  -8   3  10       12.70        8.30     61.87 o 
  -7   3  10       24.54       51.15     33.08 o 
  -6   3  10      103.30      111.55     31.39 o 
  -5   3  10      230.48      204.27     28.10 o 
  -4   3  10      657.06      644.95     31.20 o 
  -3   3  10     1658.18     1720.84     40.80 o 
  -2   3  10        0.25        0.00     20.33 o 
  -1   3  10      857.92      777.83     29.02 o 
   0   3  10      482.40      478.93     18.96 o 
   1   3  10        4.05       16.67     22.87 o 
   2   3  10     1192.90     1183.55     41.71 o 
   3   3  10       12.41       25.25     26.59 o 
   4   3  10        4.17        4.19     29.00 o 
   5   3  10       90.03       56.32     28.17 o 
   6   3  10       26.32       18.26     32.39 o 
   7   3  10      394.58      326.66     37.86 o 
   8   3  10       84.00       80.92     26.34 o 
   9   3  10      630.75      641.07     36.90 o 
  10   3  10      139.58      144.54     32.84 o 
  11   3  10      875.70      850.42     38.87 o 
  12   3  10        6.15       33.08     27.76 o 
 -10   4  10       36.19       58.54     95.15 o 
  -9   4  10       70.05       95.62     57.33 o 
  -8   4  10      213.30      191.54     42.83 o 
  -7   4  10       33.85       39.73     32.55 o 
  -6   4  10       23.49        4.98     15.29 o 
  -5   4  10      222.10      238.64     29.41 o 
  -4   4  10      315.65      326.45     26.96 o 
  -3   4  10       25.81       34.09     22.68 o 
  -2   4  10      189.21      167.87     22.76 o 
  -1   4  10       19.53       40.30     25.59 o 
   0   4  10      287.73      280.88     24.52 o 
   1   4  10      199.39      164.46     28.51 o 
   2   4  10      536.27      564.20     33.51 o 
   3   4  10      440.58      413.73     33.37 o 
   4   4  10        6.27        3.73     10.01 o 
   5   4  10        1.73        0.00     24.55 o 
   6   4  10        5.54        5.81     40.78 o 
   7   4  10        0.26        0.00     10.93 o 
   8   4  10      139.80      130.66     31.75 o 
   9   4  10      112.47      116.84     33.76 o 
  10   4  10      347.44      330.97     35.67 o 
  11   4  10     1368.19     1338.04     50.39 o 
  12   4  10      579.09      591.51     51.04 o 
  -9   5  10       45.45       49.85     82.81 o 
  -8   5  10       10.17        0.00     39.85 o 
  -7   5  10       52.89       38.75     43.75 o 
  -6   5  10     1058.31     1045.99     39.32 o 
  -5   5  10      289.80      240.70     28.55 o 
  -4   5  10        0.42        5.89     26.83 o 
  -3   5  10       35.97       28.32     29.68 o 
  -2   5  10     1352.81     1301.30     34.53 o 
  -1   5  10     1508.44     1526.85     44.79 o 
   0   5  10      641.02      694.11     35.67 o 
   1   5  10        2.23        0.00     18.31 o 
   2   5  10      100.44       76.95     27.10 o 
   3   5  10      119.73      112.00     28.93 o 
   4   5  10     1087.16     1083.37     33.29 o 
   5   5  10      851.78      870.02     32.02 o 
   6   5  10      154.01      158.34     24.91 o 
   7   5  10      720.55      710.95     34.00 o 
   8   5  10      241.62      225.95     32.23 o 
   9   5  10       34.23       35.89     28.91 o 
  10   5  10       27.05       31.58     35.29 o 
  11   5  10      771.92      756.56     43.68 o 
  12   5  10      163.31      138.50     51.29 o 
  -9   6  10       10.98        0.00     56.96 o 
  -8   6  10       45.57       58.52     49.09 o 
  -7   6  10      646.13      630.61     50.33 o 
  -6   6  10      363.75      374.64     41.28 o 
  -5   6  10        7.03       14.85     38.09 o 
  -4   6  10      481.67      517.68     39.13 o 
  -3   6  10      571.38      584.15     38.65 o 
  -2   6  10       28.89        2.49      9.78 o 
  -1   6  10      575.98      560.03     31.67 o 
   0   6  10      476.52      496.05     32.72 o 
   1   6  10       34.97        8.47     17.22 o 
   2   6  10        0.07        1.78     37.00 o 
   3   6  10       23.40       21.40     26.90 o 
   4   6  10       10.02        3.86     24.96 o 
   5   6  10       70.15       66.59     21.91 o 
   6   6  10        6.46       11.06     20.36 o 
   7   6  10      366.89      375.48     24.96 o 
   8   6  10      112.05       91.66     30.67 o 
   9   6  10      231.76      206.31     34.90 o 
  10   6  10      175.88      140.33     39.69 o 
  11   6  10       79.51       86.71     41.80 o 
  12   6  10       56.38       34.96     46.88 o 
  -9   7  10        2.71       14.96     91.50 o 
  -8   7  10      302.60      324.41     57.10 o 
  -7   7  10       72.49       50.43     49.65 o 
  -6   7  10        0.57        0.00     27.61 o 
  -5   7  10       15.84       26.17     41.95 o 
  -4   7  10      799.31      715.28     42.94 o 
  -3   7  10        2.18        0.00     13.63 o 
  -2   7  10      394.67      398.39     53.06 o 
  -1   7  10      118.88      115.18     46.16 o 
   0   7  10      337.08      350.81     51.01 o 
   1   7  10       33.65       54.98     22.31 o 
   2   7  10      582.64      544.02     32.95 o 
   3   7  10      700.67      690.14     30.18 o 
   4   7  10      340.20      319.11     25.19 o 
   5   7  10      201.70      196.83     24.87 o 
   6   7  10       43.26       39.76     22.17 o 
   7   7  10     1097.26     1088.00     31.90 o 
   8   7  10     1370.20     1365.80     36.35 o 
   9   7  10      100.02       72.85     34.17 o 
  10   7  10        1.12        0.00     44.05 o 
  11   7  10      148.22      138.46     44.37 o 
  12   7  10        6.79       37.83     63.43 o 
  -8   8  10        3.56        5.52    939.10 o 
  -7   8  10       27.78       54.89     72.94 o 
  -6   8  10       88.55       72.76     45.73 o 
  -5   8  10        9.19        0.00     28.64 o 
  -4   8  10       30.91       61.84     38.02 o 
  -3   8  10      251.77      213.10     52.16 o 
  -2   8  10       89.49      105.20     49.99 o 
  -1   8  10     1497.12     1392.08     66.68 o 
   0   8  10       42.29       22.41     44.18 o 
   1   8  10      208.77      180.56     39.91 o 
   2   8  10      266.93      273.82     50.00 o 
   3   8  10      443.16      424.49     34.74 o 
   4   8  10      185.99      197.30     25.59 o 
   5   8  10      298.25      310.58     27.36 o 
   6   8  10       75.99       91.74     28.49 o 
   7   8  10      256.12      228.59     30.20 o 
   8   8  10      362.58      321.62     34.16 o 
   9   8  10      586.66      616.01     32.08 o 
  10   8  10        3.21        0.00     36.84 o 
  11   8  10      511.48      540.82     57.72 o 
  12   8  10      290.34      325.79     68.11 o 
  -8   9  10       95.69      122.14     89.07 o 
  -7   9  10       10.25       57.10     55.46 o 
  -6   9  10       95.91       57.37     47.26 o 
  -5   9  10       57.42       49.22     44.54 o 
  -4   9  10       16.92        0.00     14.46 o 
  -3   9  10       17.43        0.00     13.09 o 
  -2   9  10      347.57      238.63     56.93 o 
  -1   9  10       42.97       40.26     46.36 o 
   0   9  10      353.47      409.27     54.73 o 
   1   9  10      724.85      754.63     57.64 o 
   2   9  10       59.18       63.50     29.32 o 
   3   9  10      418.55      411.57     36.57 o 
   4   9  10      166.37      139.77     31.97 o 
   5   9  10      193.87      188.02     38.18 o 
   6   9  10      157.88      136.29     35.84 o 
   7   9  10      247.73      256.42     39.06 o 
   8   9  10      252.29      277.34     36.20 o 
   9   9  10       45.85       28.61     39.46 o 
  10   9  10      781.40      801.50     53.53 o 
  11   9  10      406.30      429.25     92.40 o 
  -7  10  10      119.04      137.85     65.70 o 
  -6  10  10      129.92      133.17     54.52 o 
  -5  10  10        1.86        4.65     48.94 o 
  -4  10  10      110.75       66.98     57.09 o 
  -3  10  10      385.88      377.55     55.08 o 
  -2  10  10       10.19        0.00     27.68 o 
  -1  10  10      866.30      950.07     64.57 o 
   0  10  10       74.98       88.04     44.32 o 
   1  10  10      313.74      325.98     52.29 o 
   2  10  10        3.76        4.29     46.55 o 
   3  10  10      375.92      378.79     38.12 o 
   4  10  10      145.52      149.57     36.25 o 
   5  10  10       26.06       17.49     31.73 o 
   6  10  10        1.01        9.44     36.25 o 
   7  10  10      136.72      133.61     41.75 o 
   8  10  10      233.04      189.48     70.52 o 
   9  10  10       50.88       34.22     72.61 o 
  10  10  10      347.45      314.07     74.90 o 
  11  10  10       16.37       35.55     64.39 o 
  -6  11  10      264.36      304.16     68.43 o 
  -5  11  10        3.83       43.20     71.40 o 
  -4  11  10       78.42       73.12     60.30 o 
  -3  11  10       43.58       70.53     59.42 o 
  -2  11  10      127.64      117.93     62.13 o 
  -1  11  10        1.78        0.00     43.47 o 
   0  11  10      344.42      299.83     50.63 o 
   1  11  10      808.91      774.47     63.96 o 
   2  11  10      419.46      348.98     35.79 o 
   3  11  10       16.00       17.74     31.71 o 
   4  11  10        1.56       19.44     32.81 o 
   5  11  10      389.94      333.03     41.29 o 
   6  11  10       26.79       17.79     40.17 o 
   7  11  10      248.80      269.53     55.79 o 
   8  11  10      756.26      788.65     74.88 o 
   9  11  10      117.55      151.37     76.41 o 
  10  11  10      135.76      153.23     85.52 o 
  -5  12  10       88.31      134.64     73.43 o 
  -4  12  10       30.89       29.53     77.63 o 
  -3  12  10        6.02        1.83      4.94 o 
  -2  12  10       40.51       51.35     67.69 o 
  -1  12  10      145.85      104.55     70.04 o 
   0  12  10        4.70       19.77     58.49 o 
   1  12  10        1.67        0.00    334.30 o 
   2  12  10      139.95      149.61     43.88 o 
   3  12  10      682.08      684.47     43.61 o 
   4  12  10       16.58       19.59     36.51 o 
   5  12  10        0.10        0.00     25.35 o 
   6  12  10      167.54      160.81     60.98 o 
   7  12  10      194.90      215.85     75.05 o 
   8  12  10        5.52        0.00      1.73 o 
   9  12  10      165.08      249.88     88.48 o 
  10  12  10        2.68       22.74     85.42 o 
  -4  13  10       10.85        8.60     40.73 o 
  -3  13  10       45.27       76.39     74.09 o 
  -2  13  10        0.51        7.16     74.00 o 
  -1  13  10       56.41       19.29    596.68 o 
   0  13  10       43.29       23.61     71.20 o 
   1  13  10       60.12       61.22     66.81 o 
   2  13  10      381.02      334.10     47.18 o 
   3  13  10        3.94       29.59     54.43 o 
   4  13  10      221.10      245.66     73.08 o 
   5  13  10      150.31      157.71     71.72 o 
   6  13  10      250.34      216.63     78.50 o 
   7  13  10      170.52      181.92     72.05 o 
   8  13  10       35.90       19.78     74.70 o 
   9  13  10      119.40      177.55     80.41 o 
  -2  14  10       83.49      168.79     84.56 o 
  -1  14  10       79.02       58.57     79.59 o 
   0  14  10        3.38        0.00     49.97 o 
   1  14  10      215.67      209.39     82.21 o 
   2  14  10       80.01       66.90     47.05 o 
   3  14  10       37.65       46.47     68.40 o 
   4  14  10      149.78      182.36     75.28 o 
   5  14  10        8.67       49.53     70.81 o 
   6  14  10        1.73        0.00    119.77 o 
   7  14  10       15.04        0.00     48.58 o 
   0  15  10      130.95      176.21    101.20 o 
   2  15  10      108.81      155.07     89.21 o 
   3  15  10       38.49        0.77     16.38 o 
   4  15  10       67.71       40.12     83.18 o 
   5  15  10      120.34      208.82     93.65 o 
  -2  -9  11       89.55       32.89     95.86 o 
  -1  -9  11       12.91       32.16     88.19 o 
   0  -9  11       96.13      106.04     93.08 o 
   1  -9  11      362.96      383.43     96.57 o 
  -5  -8  11        2.19        0.00     73.67 o 
  -4  -8  11        7.98       14.45     96.58 o 
  -3  -8  11        1.23        3.21     31.11 o 
  -2  -8  11        3.60       15.72     59.22 o 
  -1  -8  11       14.88        0.00     43.60 o 
   0  -8  11      203.11      210.67     83.89 o 
   1  -8  11        0.19        0.00     57.92 o 
   2  -8  11       68.33       91.15     84.53 o 
   3  -8  11       50.83       45.43     87.85 o 
   4  -8  11      274.21      365.73     93.47 o 
  -6  -7  11        8.25        0.00     65.26 o 
  -5  -7  11       20.51       12.19     30.24 o 
  -4  -7  11       27.45        0.00     23.98 o 
  -3  -7  11      457.49      512.10     55.48 o 
  -2  -7  11       20.40       39.06     53.41 o 
  -1  -7  11       69.68       44.11     51.12 o 
   0  -7  11        6.91       21.99     46.17 o 
   1  -7  11      233.08      270.90     52.21 o 
   2  -7  11       29.83        0.00    285.95 o 
   3  -7  11       33.66       18.80     60.97 o 
   4  -7  11        2.13        0.00    328.91 o 
   5  -7  11      126.77      132.52     85.80 o 
   6  -7  11      177.97      251.61     92.67 o 
  -7  -6  11        3.01        0.00     49.40 o 
  -6  -6  11      552.32      608.27     62.69 o 
  -5  -6  11       65.22       53.72     50.55 o 
  -4  -6  11       18.85       10.41     57.30 o 
  -3  -6  11      577.83      576.45     77.76 o 
  -2  -6  11       23.67        6.43     39.43 o 
  -1  -6  11      166.28      159.77     47.24 o 
   0  -6  11       62.40       65.20     44.04 o 
   1  -6  11      446.12      357.41     49.32 o 
   2  -6  11     1223.83     1183.04     56.29 o 
   3  -6  11      319.32      247.99     41.79 o 
   4  -6  11      507.13      535.25     43.24 o 
   5  -6  11       17.94        0.00     30.56 o 
   6  -6  11        0.71       22.57     71.00 o 
   7  -6  11       71.53       44.20     83.71 o 
  -8  -5  11      194.86      179.26     56.39 o 
  -7  -5  11       48.36       35.53     52.49 o 
  -6  -5  11      515.03      563.16     60.00 o 
  -5  -5  11      218.76      199.80     52.93 o 
  -4  -5  11       12.33       19.76     41.91 o 
  -3  -5  11       11.69       33.03     38.97 o 
  -2  -5  11       31.28       10.59     47.90 o 
  -1  -5  11       47.16       24.72     40.53 o 
   0  -5  11      177.18      171.28     44.83 o 
   1  -5  11      117.72      120.35     42.76 o 
   2  -5  11      674.79      601.81     38.36 o 
   3  -5  11      108.17      126.93     34.76 o 
   4  -5  11     1142.18     1196.75     54.92 o 
   5  -5  11      381.07      395.58     50.28 o 
   6  -5  11       61.95       86.75     48.19 o 
   7  -5  11        3.57        0.00     25.63 o 
   8  -5  11      134.90      152.23     67.24 o 
  -8  -4  11       87.03       91.73     49.44 o 
  -7  -4  11      343.57      365.70     45.46 o 
  -6  -4  11        6.74        0.80     26.47 o 
  -5  -4  11        0.72        0.00     27.31 o 
  -4  -4  11       22.21       10.78     35.66 o 
  -3  -4  11       14.79        7.16     24.47 o 
  -2  -4  11      622.40      606.22     34.37 o 
  -1  -4  11      735.65      737.94     42.68 o 
   0  -4  11      582.53      616.24     43.47 o 
   1  -4  11      354.38      366.94     39.71 o 
   2  -4  11      898.75      885.02     37.88 o 
   3  -4  11      554.83      625.25     30.46 o 
   4  -4  11      162.60      154.68     36.36 o 
   5  -4  11     1179.61     1212.37     54.61 o 
   6  -4  11      418.84      399.18     51.49 o 
   7  -4  11      124.57      148.93     52.83 o 
   8  -4  11        0.16       21.55     56.02 o 
   9  -4  11       12.53       21.05     57.49 o 
  -9  -3  11      169.58      164.98     53.58 o 
  -8  -3  11      214.97      198.63     48.28 o 
  -7  -3  11      140.77      182.34     40.87 o 
  -6  -3  11      807.38      826.68     54.45 o 
  -5  -3  11      932.90      920.46     55.39 o 
  -4  -3  11      486.31      501.48     42.45 o 
  -3  -3  11       25.99        0.00     19.78 o 
  -2  -3  11       85.73       79.42     50.07 o 
  -1  -3  11        8.12        6.22     47.66 o 
   0  -3  11       76.37       77.96     35.20 o 
   1  -3  11       45.38       22.43     42.25 o 
   2  -3  11      125.31      103.95     25.64 o 
   3  -3  11       39.90       42.84     29.16 o 
   4  -3  11      332.63      362.53     33.23 o 
   5  -3  11      244.17      221.15     33.62 o 
   6  -3  11      447.53      456.97     45.31 o 
   7  -3  11       56.12       99.92     46.99 o 
   8  -3  11        5.35        0.00     34.01 o 
   9  -3  11      197.34      160.00     62.01 o 
  -9  -2  11      204.50      190.69     52.94 o 
  -8  -2  11        6.84        0.00     40.72 o 
  -7  -2  11      128.00      156.57     38.86 o 
  -6  -2  11      128.85      160.20     48.00 o 
  -5  -2  11      431.99      307.90     58.59 o 
  -4  -2  11       53.94       79.48     50.31 o 
  -3  -2  11      191.89      178.45     51.72 o 
  -2  -2  11      405.48      436.35     55.95 o 
  -1  -2  11      324.00      289.88     35.22 o 
   0  -2  11     1035.95     1036.28     44.51 o 
   1  -2  11        9.90       25.56     23.05 o 
   2  -2  11      418.34      386.31     25.91 o 
   3  -2  11      641.79      610.03     34.07 o 
   4  -2  11      486.89      484.13     33.13 o 
   5  -2  11      366.67      369.30     31.42 o 
   6  -2  11       74.88       73.10     30.75 o 
   7  -2  11      933.16      912.41     53.15 o 
   8  -2  11      684.76      732.30     50.09 o 
   9  -2  11      155.61      201.75     53.59 o 
  10  -2  11        2.37       15.95     84.96 o 
  -9  -1  11      340.06      359.21     47.22 o 
  -8  -1  11       59.24       72.50     52.37 o 
  -7  -1  11       14.44        0.64     52.64 o 
  -6  -1  11     1181.40     1137.15     59.14 o 
  -5  -1  11       24.34       23.07     35.57 o 
  -4  -1  11       37.86       11.82     48.22 o 
  -3  -1  11     3012.39     3142.02    102.50 o 
  -2  -1  11       35.25       37.57     48.45 o 
  -1  -1  11      148.61      171.19     26.89 o 
   0  -1  11        0.10        0.00     20.32 o 
   1  -1  11        5.59        0.36      5.84 o 
   2  -1  11        8.35        0.00     23.55 o 
   3  -1  11      322.14      341.18     28.72 o 
   4  -1  11      292.10      276.16     28.89 o 
   5  -1  11       34.52        9.23     24.32 o 
   6  -1  11       12.01        0.00      8.94 o 
   7  -1  11      144.86      179.60     33.83 o 
   8  -1  11        0.79        0.00     41.32 o 
   9  -1  11       96.79      141.31     51.79 o 
  10  -1  11      198.31      195.69     53.76 o 
  11  -1  11       85.25       44.64     65.94 o 
  -9   0  11      687.03      718.52     66.16 o 
  -8   0  11      327.73      365.86     53.29 o 
  -7   0  11      198.77      161.59     46.25 o 
  -6   0  11       52.88       14.83     40.15 o 
  -5   0  11       48.07       39.65     38.51 o 
  -4   0  11        0.86        0.00     32.60 o 
  -3   0  11      749.01      757.26     64.56 o 
  -2   0  11        7.19       17.29     27.07 o 
  -1   0  11      218.37      195.49     26.08 o 
   0   0  11       55.85       54.15     24.55 o 
   1   0  11        1.15        4.40     13.29 o 
   2   0  11       17.80       13.87     22.75 o 
   3   0  11       46.69       60.69     26.85 o 
   4   0  11        4.88        0.00     21.77 o 
   5   0  11        2.13        0.00      6.69 o 
   6   0  11      854.39      770.98     37.47 o 
   7   0  11      778.18      695.29     38.44 o 
   8   0  11       13.11       24.20     24.28 o 
   9   0  11      144.63      126.41     46.27 o 
  10   0  11      128.42      108.99     55.13 o 
  11   0  11      220.94      164.36     66.12 o 
  -9   1  11      141.82      143.51     75.73 o 
  -8   1  11      225.43      134.73     53.39 o 
  -7   1  11       24.19        2.18     39.52 o 
  -6   1  11       65.18       33.46     42.82 o 
  -5   1  11     1123.30     1111.02     51.49 o 
  -4   1  11      605.77      597.59     31.37 o 
  -3   1  11      336.04      352.88     29.12 o 
  -2   1  11     1402.40     1425.85     46.17 o 
  -1   1  11     1624.31     1564.74     47.88 o 
   0   1  11     1912.97     1924.64     46.32 o 
   1   1  11      128.25      153.76     22.55 o 
   2   1  11      126.65       91.28     24.94 o 
   3   1  11        1.25       20.82     25.85 o 
   4   1  11      209.90      215.52     29.01 o 
   5   1  11      897.72      900.47     39.47 o 
   6   1  11       15.38       30.80     29.21 o 
   7   1  11     1014.73      989.07     42.07 o 
   8   1  11     1614.01     1594.48     49.75 o 
   9   1  11      255.93      243.41     38.94 o 
  10   1  11      171.67      128.14     41.26 o 
  11   1  11       19.74       16.07     59.66 o 
  -9   2  11        2.69        6.59     24.01 o 
  -8   2  11      377.91      390.36     50.67 o 
  -7   2  11      778.15      761.58     52.50 o 
  -6   2  11      114.63       98.92     41.17 o 
  -5   2  11        2.15        0.00     29.57 o 
  -4   2  11      216.49      214.14     29.23 o 
  -3   2  11      187.95      211.00     26.91 o 
  -2   2  11     1066.42     1142.45     35.95 o 
  -1   2  11       51.18       62.66     23.34 o 
   0   2  11        4.79        0.00      9.75 o 
   1   2  11        0.95        0.00     17.88 o 
   2   2  11      223.75      230.71     26.10 o 
   3   2  11        9.39        0.00     14.97 o 
   4   2  11       56.84       53.69     26.34 o 
   5   2  11        5.21        2.56     10.95 o 
   6   2  11       15.89       37.78     28.97 o 
   7   2  11       77.90       61.92     28.30 o 
   8   2  11      150.82      139.01     33.53 o 
   9   2  11       17.87       40.17     42.61 o 
  10   2  11       31.44       12.40     22.09 o 
  11   2  11       56.29       42.31     47.22 o 
  -9   3  11        8.13        0.00     43.75 o 
  -8   3  11      183.23      200.33     55.99 o 
  -7   3  11       81.94       84.48     43.73 o 
  -6   3  11     1214.56     1237.65     44.26 o 
  -5   3  11        7.83        0.34      6.43 o 
  -4   3  11       70.47       44.21     27.68 o 
  -3   3  11      416.24      429.05     30.00 o 
  -2   3  11     1643.99     1592.45     40.09 o 
  -1   3  11       64.93       59.00     23.62 o 
   0   3  11      617.67      614.68     28.78 o 
   1   3  11      397.95      377.93     22.13 o 
   2   3  11     2042.43     2029.99     43.95 o 
   3   3  11      796.13      765.57     32.56 o 
   4   3  11        3.43        0.00     18.13 o 
   5   3  11      325.85      273.84     37.09 o 
   6   3  11       28.16       30.79     29.41 o 
   7   3  11     1460.77     1442.27     53.91 o 
   8   3  11     1665.98     1766.36     52.55 o 
   9   3  11      489.22      440.48     37.81 o 
  10   3  11      435.97      496.23     37.40 o 
  11   3  11      724.23      829.90     40.49 o 
  12   3  11      159.67      169.79     47.92 o 
  -9   4  11       94.25       83.53     86.96 o 
  -8   4  11        1.65        0.97      7.56 o 
  -7   4  11      423.06      425.62     40.83 o 
  -6   4  11     2260.80     2121.87     50.66 o 
  -5   4  11       47.27       37.75     28.64 o 
  -4   4  11     1978.22     2001.59     46.58 o 
  -3   4  11      344.41      330.55     28.87 o 
  -2   4  11       86.09       80.60     23.83 o 
  -1   4  11     1920.00     1924.22     51.49 o 
   0   4  11      257.80      259.52     31.77 o 
   1   4  11      968.93      954.84     32.06 o 
   2   4  11      278.16      283.82     33.21 o 
   3   4  11        1.18       10.85     27.26 o 
   4   4  11       71.24       58.30     27.95 o 
   5   4  11        0.06        0.00     15.05 o 
   6   4  11      202.73      160.84     35.63 o 
   7   4  11        0.14        0.00     35.76 o 
   8   4  11       28.32       17.76     31.98 o 
   9   4  11       10.72        0.00     23.25 o 
  10   4  11      130.21      128.89     38.98 o 
  11   4  11       30.39       47.25     40.12 o 
  12   4  11      116.37      149.34     47.23 o 
  -9   5  11       26.66       45.74     92.69 o 
  -8   5  11      161.22      152.58     58.62 o 
  -7   5  11       12.47       20.71     48.91 o 
  -6   5  11      493.08      480.29     37.56 o 
  -5   5  11     1224.80     1271.99     41.50 o 
  -4   5  11     1011.47      996.07     37.24 o 
  -3   5  11       18.99       20.28     26.42 o 
  -2   5  11      179.43      189.68     29.62 o 
  -1   5  11        5.20        9.84     27.68 o 
   0   5  11       53.27       43.06     28.38 o 
   1   5  11      601.60      570.48     28.35 o 
   2   5  11      115.95       67.36     29.58 o 
   3   5  11        2.57       19.46     27.69 o 
   4   5  11        7.89        1.11     19.80 o 
   5   5  11     1508.20     1497.71     50.36 o 
   6   5  11      396.53      340.50     29.40 o 
   7   5  11       20.43       25.22     34.33 o 
   8   5  11      602.82      596.57     36.02 o 
   9   5  11      465.06      505.00     37.35 o 
  10   5  11      542.66      610.27     42.59 o 
  11   5  11      724.22      748.63     45.59 o 
  12   5  11      364.17      349.85     57.41 o 
  -9   6  11       56.35       49.11     84.32 o 
  -8   6  11        9.25       15.33     59.24 o 
  -7   6  11       40.34       47.33     49.24 o 
  -6   6  11      243.34      269.97     49.71 o 
  -5   6  11       22.30       19.37     40.33 o 
  -4   6  11      367.79      327.96     40.05 o 
  -3   6  11     1141.66     1074.50     53.16 o 
  -2   6  11       10.63        0.00      5.53 o 
  -1   6  11     2442.21     2388.95    121.69 o 
   0   6  11      556.10      544.50     34.38 o 
   1   6  11       54.40       41.00     22.29 o 
   2   6  11       90.21       72.98     29.29 o 
   3   6  11      158.47      129.53     31.73 o 
   4   6  11     2889.05     3038.15     64.60 o 
   5   6  11      355.96      380.63     28.63 o 
   6   6  11      994.34     1023.81     36.22 o 
   7   6  11       19.32       27.52     33.31 o 
   8   6  11      118.73      119.31     35.13 o 
   9   6  11      159.63      142.45     36.15 o 
  10   6  11        6.31        0.00     32.61 o 
  11   6  11       82.00       77.43     46.25 o 
  12   6  11       28.14       63.61     52.30 o 
  -8   7  11       67.49       91.80     60.72 o 
  -7   7  11       51.21       38.81     53.96 o 
  -6   7  11       92.42       41.26     44.14 o 
  -5   7  11       28.93        0.00     33.95 o 
  -4   7  11      272.84      231.30     41.73 o 
  -3   7  11      880.48      827.22     66.38 o 
  -2   7  11      423.15      366.64     49.22 o 
  -1   7  11       52.60       38.35     43.81 o 
   0   7  11      142.60      150.97     48.84 o 
   1   7  11      880.94      954.79     31.30 o 
   2   7  11      554.42      511.45     35.65 o 
   3   7  11       28.20       37.54     29.23 o 
   4   7  11       25.37       32.86     24.10 o 
   5   7  11       83.10       71.04     27.18 o 
   6   7  11        9.99       18.10     28.26 o 
   7   7  11      188.33      194.08     25.87 o 
   8   7  11      836.11      875.71     37.79 o 
   9   7  11       31.85        5.58     21.94 o 
  10   7  11        1.15        0.00     32.94 o 
  11   7  11      497.21      521.97     49.34 o 
  12   7  11        2.14        0.00     10.60 o 
  -8   8  11        4.57        5.34     44.13 o 
  -7   8  11       54.41       32.42     51.86 o 
  -6   8  11       42.31       39.99     61.17 o 
  -5   8  11       98.73       75.89     43.17 o 
  -4   8  11       77.55       71.28     50.16 o 
  -3   8  11        2.84        0.00     35.81 o 
  -2   8  11      377.26      279.60     50.57 o 
  -1   8  11        9.52        0.51      3.13 o 
   0   8  11      254.68      226.37     49.59 o 
   1   8  11      247.34      231.71     42.40 o 
   2   8  11      515.02      556.54     57.96 o 
   3   8  11        1.15        5.62     44.75 o 
   4   8  11        7.57        0.00     19.11 o 
   5   8  11     1186.42     1274.53     39.18 o 
   6   8  11      195.84      152.46     31.08 o 
   7   8  11      310.07      305.81     33.33 o 
   8   8  11     1647.66     1719.73     47.55 o 
   9   8  11       93.31       97.53     48.58 o 
  10   8  11       13.68        1.66     36.64 o 
  11   8  11        0.91        0.00     15.39 o 
  -7   9  11       20.72        4.98     30.54 o 
  -6   9  11       41.39       17.16     52.37 o 
  -5   9  11      327.20      296.27     65.05 o 
  -4   9  11        0.07        0.00     41.80 o 
  -3   9  11       46.37       22.53     54.61 o 
  -2   9  11       70.93       91.67     49.34 o 
  -1   9  11       34.83       14.09     40.96 o 
   0   9  11      659.78      564.47     55.38 o 
   1   9  11      207.82      159.66     46.44 o 
   2   9  11      222.67      249.32     45.31 o 
   3   9  11       79.37      102.99     33.18 o 
   4   9  11       64.18       64.96     34.90 o 
   5   9  11       34.35       45.54     32.32 o 
   6   9  11       14.10       24.45     35.78 o 
   7   9  11        8.43       56.48     41.14 o 
   8   9  11       40.56       25.79     34.84 o 
   9   9  11        4.77        0.71     33.09 o 
  10   9  11      432.72      435.01     76.99 o 
  11   9  11      263.27      314.96    100.40 o 
  -6  10  11        4.21       34.07     67.92 o 
  -5  10  11      335.96      312.96     74.13 o 
  -4  10  11       18.11       38.57     66.85 o 
  -3  10  11       44.43       36.70     57.80 o 
  -2  10  11        1.11       15.69     56.38 o 
  -1  10  11       11.85        0.00     83.40 o 
   0  10  11      741.11      699.15     65.30 o 
   1  10  11        2.30        3.39     92.76 o 
   2  10  11      314.21      310.15     49.98 o 
   3  10  11      134.83      146.94     37.70 o 
   4  10  11      803.98      784.40     44.74 o 
   5  10  11       35.66       33.15     32.34 o 
   6  10  11       31.02        0.00     42.09 o 
   7  10  11      312.44      310.35     43.45 o 
   8  10  11      241.29      234.33     52.34 o 
   9  10  11        4.23        0.00     47.21 o 
  10  10  11      949.52      933.31     77.67 o 
  -6  11  11       11.86        0.00    124.91 o 
  -5  11  11       22.14        0.00    104.94 o 
  -4  11  11      191.20      168.19     67.54 o 
  -3  11  11        0.10        0.00     32.77 o 
  -2  11  11        2.20       13.50     58.29 o 
  -1  11  11      107.74      110.77     62.14 o 
   0  11  11        5.65        7.81     45.63 o 
   1  11  11      534.78      560.10     62.68 o 
   2  11  11       66.89       66.96     54.44 o 
   3  11  11      175.21      192.53     40.76 o 
   4  11  11     1117.73     1115.69     50.73 o 
   5  11  11       17.19        0.00     34.63 o 
   6  11  11       33.00       42.36     41.90 o 
   7  11  11       13.61        4.11     10.26 o 
   8  11  11        4.89        1.56     73.72 o 
   9  11  11       22.51        0.00    123.39 o 
  10  11  11       97.36       56.30     78.71 o 
  -4  12  11      454.12      605.58     91.43 o 
  -3  12  11      435.32      452.17     83.99 o 
  -2  12  11        5.49        0.00     82.10 o 
  -1  12  11      119.07      132.04     65.79 o 
   0  12  11      191.91      150.24     68.57 o 
   1  12  11       39.59       12.78     59.04 o 
   2  12  11       12.04        6.19     38.82 o 
   3  12  11     1257.70     1253.67     54.64 o 
   4  12  11     1149.11     1139.73     59.29 o 
   5  12  11      340.48      326.35     48.69 o 
   6  12  11       16.79        0.00     12.26 o 
   7  12  11       13.63       22.54     62.82 o 
   8  12  11       66.50       44.90     78.11 o 
   9  12  11       13.17       19.43     78.59 o 
  -3  13  11       83.32       78.86     81.82 o 
  -2  13  11      184.02      146.75     79.99 o 
  -1  13  11      254.70      259.67     70.18 o 
   0  13  11       26.75       17.42     64.58 o 
   1  13  11      176.56      197.99     74.78 o 
   2  13  11        0.69        8.99     67.76 o 
   3  13  11      306.99      329.83     48.62 o 
   4  13  11        5.37       12.60     42.43 o 
   5  13  11       85.51       49.91     73.80 o 
   6  13  11      431.32      537.62     86.39 o 
   7  13  11      353.09      431.12     86.56 o 
   8  13  11      264.55      294.72     80.91 o 
  -2  14  11      128.19      112.39     88.84 o 
  -1  14  11        0.33        9.30     76.58 o 
   0  14  11       95.75       95.69     83.86 o 
   1  14  11        0.68        9.65     71.88 o 
   2  14  11      118.33      131.96     79.74 o 
   3  14  11      204.72      201.99     50.28 o 
   4  14  11        3.55        0.00     49.29 o 
   5  14  11       99.72      120.97     76.48 o 
   6  14  11       35.39       36.40     76.13 o 
   7  14  11      271.06      281.35     98.66 o 
   3  15  11       24.23       60.83     90.20 o 
   4  15  11      134.84      156.03     89.89 o 
  -2  -8  12       27.17       53.20     67.14 o 
  -1  -8  12      240.90      242.39     99.44 o 
   0  -8  12       14.63       30.94     91.25 o 
   1  -8  12      104.66       17.03     99.43 o 
   2  -8  12      107.82      142.51     84.18 o 
  -4  -7  12       69.28       94.92     94.46 o 
  -3  -7  12      105.30       85.18     93.52 o 
  -2  -7  12       50.08       51.39     56.12 o 
  -1  -7  12      278.80      235.02     63.08 o 
   0  -7  12        1.08        0.00     43.97 o 
   1  -7  12       18.78        2.15     22.27 o 
   2  -7  12      762.44      859.07     85.17 o 
   3  -7  12        0.17        0.00     69.01 o 
   4  -7  12      400.74      357.52     89.80 o 
  -6  -6  12      186.32      150.86     66.96 o 
  -5  -6  12       16.57        0.00     31.59 o 
  -4  -6  12        3.17       15.26     81.13 o 
  -3  -6  12      270.19      270.85     90.19 o 
  -2  -6  12      133.76       76.76     52.94 o 
  -1  -6  12        0.00        0.00     41.84 o 
   0  -6  12        5.83       30.70     47.04 o 
   1  -6  12      164.27      124.18     51.42 o 
   2  -6  12      268.76      283.66     50.47 o 
   3  -6  12      484.57      508.82     47.18 o 
   4  -6  12      286.59      247.63     51.25 o 
   5  -6  12     1968.86     2013.85     71.70 o 
   6  -6  12       96.96      114.33     77.38 o 
  -7  -5  12      366.53      439.55     68.73 o 
  -6  -5  12        1.20       17.17     55.01 o 
  -5  -5  12      195.64      166.86     60.40 o 
  -4  -5  12      105.66      121.25     51.58 o 
  -3  -5  12       70.15       70.77     72.56 o 
  -2  -5  12      180.57      167.03     80.06 o 
  -1  -5  12      118.77      111.63     49.01 o 
   0  -5  12      713.94      762.98     50.03 o 
   1  -5  12       43.15       20.43     21.53 o 
   2  -5  12      261.54      277.59     51.49 o 
   3  -5  12      379.84      312.17     40.97 o 
   4  -5  12        4.64        0.00     34.15 o 
   5  -5  12      187.83      165.91     52.72 o 
   6  -5  12      233.80      252.50     62.59 o 
   7  -5  12        2.50        0.00     44.94 o 
  -7  -4  12       66.92      116.22     52.24 o 
  -6  -4  12       43.99       51.94     52.63 o 
  -5  -4  12       41.76       20.31     48.31 o 
  -4  -4  12      101.56       71.85     45.74 o 
  -3  -4  12      109.33       65.94     44.08 o 
  -2  -4  12      398.05      385.17     58.68 o 
  -1  -4  12       29.57        2.55     29.98 o 
   0  -4  12      213.06      181.23     40.57 o 
   1  -4  12       88.29       84.59     42.37 o 
   2  -4  12       31.54       42.26     30.25 o 
   3  -4  12       67.91       31.39     34.70 o 
   4  -4  12      258.40      230.20     40.08 o 
   5  -4  12     1039.56     1057.64     44.96 o 
   6  -4  12      395.80      377.53     46.93 o 
   7  -4  12      298.76      340.86     62.51 o 
   8  -4  12      348.69      330.45     70.30 o 
  -8  -3  12       71.00       96.66     48.42 o 
  -7  -3  12        1.38       13.07     39.87 o 
  -6  -3  12       73.93      102.90     49.35 o 
  -5  -3  12        1.14        4.79     40.50 o 
  -4  -3  12       47.14       60.75     39.74 o 
  -3  -3  12        9.85       24.62     36.58 o 
  -2  -3  12       12.06        0.00     49.07 o 
  -1  -3  12      989.04      957.59     47.74 o 
   0  -3  12      916.75      948.09     46.70 o 
   1  -3  12       92.92      105.91     38.72 o 
   2  -3  12      681.59      597.87     34.58 o 
   3  -3  12      631.17      606.51     30.53 o 
   4  -3  12       30.71       13.70     32.63 o 
   5  -3  12       67.90       52.60     36.20 o 
   6  -3  12      432.11      399.94     40.56 o 
   7  -3  12      191.69      158.62     44.00 o 
   8  -3  12        8.85        0.00      7.93 o 
   9  -3  12       24.97        1.32     14.74 o 
  -8  -2  12       54.60       59.50     49.10 o 
  -7  -2  12      116.00      167.59     45.82 o 
  -6  -2  12       77.09       86.59     49.15 o 
  -5  -2  12        2.88        6.77    181.82 o 
  -4  -2  12       16.80        0.00     18.51 o 
  -3  -2  12       24.08       24.19     52.21 o 
  -2  -2  12        5.87        0.00    140.25 o 
  -1  -2  12      556.65      501.29     38.79 o 
   0  -2  12     1397.65     1462.48     52.65 o 
   1  -2  12      109.86       83.61     28.70 o 
   2  -2  12        0.01        0.00     26.73 o 
   3  -2  12       18.57       32.78     27.74 o 
   4  -2  12      471.30      454.22     34.99 o 
   5  -2  12       36.43       13.90     29.06 o 
   6  -2  12      549.19      549.20     39.44 o 
   7  -2  12      156.53      118.98     35.92 o 
   8  -2  12      212.61      275.68     55.28 o 
   9  -2  12      193.63      178.19     58.96 o 
  -8  -1  12       46.78       72.29     61.05 o 
  -7  -1  12      219.11      263.38     57.39 o 
  -6  -1  12       74.38       40.71     52.06 o 
  -5  -1  12        3.70        0.00     33.06 o 
  -4  -1  12     1111.51     1089.73     74.50 o 
  -3  -1  12       95.30      104.57     55.36 o 
  -2  -1  12      151.25      189.86     46.33 o 
  -1  -1  12      239.74      231.45     50.86 o 
   0  -1  12      256.48      273.38     30.52 o 
   1  -1  12      402.28      411.02     26.76 o 
   2  -1  12     3013.11     3020.86     48.58 o 
   3  -1  12      556.84      422.82     31.61 o 
   4  -1  12      324.38      316.34     31.02 o 
   5  -1  12     1308.13     1238.19     43.96 o 
   6  -1  12      286.19      257.83     34.48 o 
   7  -1  12       15.93       15.91     29.42 o 
   8  -1  12       28.82       37.63     45.21 o 
   9  -1  12        8.36        0.00     44.31 o 
  10  -1  12       87.43      104.45     66.64 o 
  -9   0  12      286.72      351.25     75.59 o 
  -8   0  12      136.40      132.85     61.57 o 
  -7   0  12        3.16       35.19     47.87 o 
  -6   0  12      234.21      279.81     48.65 o 
  -5   0  12      586.85      597.00     47.11 o 
  -4   0  12     3606.37     3869.30     81.48 o 
  -3   0  12      680.75      656.31     64.72 o 
  -2   0  12      160.60      110.58     53.33 o 
  -1   0  12      239.48      213.20     36.49 o 
   0   0  12      202.72      217.47     29.17 o 
   1   0  12      667.90      640.68     29.25 o 
   2   0  12        7.23       16.22     22.30 o 
   3   0  12       66.24       42.18     27.16 o 
   4   0  12      216.59      193.71     32.61 o 
   5   0  12        0.02        0.00     16.85 o 
   6   0  12      927.09      960.39     40.59 o 
   7   0  12       16.84        0.92     13.08 o 
   8   0  12        0.02        4.96     22.64 o 
   9   0  12       19.23        3.54     27.64 o 
  10   0  12      233.54      270.80     46.21 o 
  -9   1  12      126.03      130.49     70.16 o 
  -8   1  12       92.90       46.80     61.40 o 
  -7   1  12       95.34       83.06     51.92 o 
  -6   1  12       24.94       21.57     44.35 o 
  -5   1  12     1553.28     1561.05     61.44 o 
  -4   1  12      156.55      125.38     41.00 o 
  -3   1  12     1184.91     1168.18     39.82 o 
  -2   1  12      263.12      275.58     34.66 o 
  -1   1  12        5.51       10.64     38.43 o 
   0   1  12      145.42      134.15     27.72 o 
   1   1  12       65.20       51.56     23.53 o 
   2   1  12      314.58      307.76     30.66 o 
   3   1  12        9.80        0.00      5.23 o 
   4   1  12      695.21      660.03     36.91 o 
   5   1  12     2385.70     2192.02     51.99 o 
   6   1  12        4.54        3.60     15.85 o 
   7   1  12      768.53      786.69     41.77 o 
   8   1  12       66.45       67.81     36.35 o 
   9   1  12        3.62       13.52     30.45 o 
  10   1  12      131.74      156.30     47.52 o 
  11   1  12      185.09      209.64     52.40 o 
  -9   2  12       95.82      104.20     68.22 o 
  -8   2  12      328.51      358.41     59.89 o 
  -7   2  12      312.95      258.21     54.20 o 
  -6   2  12       71.22       14.72     34.83 o 
  -5   2  12        0.64        0.00     33.50 o 
  -4   2  12       71.46       52.34     30.55 o 
  -3   2  12      151.29      141.87     28.70 o 
  -2   2  12      160.31      143.71     29.51 o 
  -1   2  12     7524.77     7717.76     97.28 o 
   0   2  12      110.25      111.51     31.87 o 
   1   2  12      307.34      294.13     25.36 o 
   2   2  12       90.87       77.86     27.24 o 
   3   2  12      121.89      102.70     28.92 o 
   4   2  12       77.10       85.37     28.97 o 
   5   2  12      474.42      425.54     35.23 o 
   6   2  12      307.74      300.55     32.15 o 
   7   2  12       68.04       67.21     32.05 o 
   8   2  12      247.73      260.61     34.97 o 
   9   2  12       93.23      109.89     41.35 o 
  10   2  12      540.40      547.12     48.29 o 
  11   2  12        6.79       26.09     58.85 o 
  -9   3  12       45.37        6.50     61.63 o 
  -8   3  12      460.41      580.84     64.34 o 
  -7   3  12       56.17       94.92     52.61 o 
  -6   3  12       11.21        0.00     13.12 o 
  -5   3  12       34.17       56.59     33.51 o 
  -4   3  12       15.50        7.61     20.49 o 
  -3   3  12     1838.74     1815.08     45.15 o 
  -2   3  12       99.74       97.24     27.48 o 
  -1   3  12      714.44      734.66     39.53 o 
   0   3  12     1469.17     1456.48     50.07 o 
   1   3  12       13.30        1.68     18.98 o 
   2   3  12      279.08      238.51     29.61 o 
   3   3  12       21.52       34.85     34.70 o 
   4   3  12      612.11      578.97     31.87 o 
   5   3  12        4.64        0.24     18.44 o 
   6   3  12      137.73      151.48     33.26 o 
   7   3  12      710.72      735.73     40.24 o 
   8   3  12      308.96      298.35     35.36 o 
   9   3  12      474.27      455.23     37.72 o 
  10   3  12        1.71       33.59     40.12 o 
  11   3  12      106.18      116.12     50.00 o 
  -8   4  12      132.96      129.45     62.96 o 
  -7   4  12       24.41       13.25     43.34 o 
  -6   4  12      138.59      106.27     39.47 o 
  -5   4  12        0.01        0.00     25.57 o 
  -4   4  12      207.25      234.25     32.00 o 
  -3   4  12      919.53      886.55     35.64 o 
  -2   4  12      525.03      515.08     37.96 o 
  -1   4  12      408.04      422.42     36.50 o 
   0   4  12     6171.40     6337.96    223.96 o 
   1   4  12     4514.37     4512.76     53.23 o 
   2   4  12      846.20      832.09     36.45 o 
   3   4  12      864.57      836.90     44.01 o 
   4   4  12      170.63      143.75     33.28 o 
   5   4  12      722.19      687.20     43.06 o 
   6   4  12       44.68       30.87     39.83 o 
   7   4  12      541.45      538.74     43.27 o 
   8   4  12      433.89      469.96     52.94 o 
   9   4  12        0.71       22.99     39.93 o 
  10   4  12      145.24      142.39     45.23 o 
  11   4  12      150.90      122.34     42.27 o 
  -8   5  12        0.51       27.25     60.43 o 
  -7   5  12       56.33       85.12     50.81 o 
  -6   5  12      162.84      110.62     51.41 o 
  -5   5  12      132.67      165.99     37.78 o 
  -4   5  12       27.63       36.16     32.54 o 
  -3   5  12      363.85      393.95     39.83 o 
  -2   5  12     2244.52     2433.28     59.85 o 
  -1   5  12       17.63        9.42     24.64 o 
   0   5  12      704.40      736.52     50.49 o 
   1   5  12     4897.90     4869.81     98.81 o 
   2   5  12       83.99       46.59     34.56 o 
   3   5  12       96.64       88.28     34.20 o 
   4   5  12      111.22      101.14     35.18 o 
   5   5  12      537.60      520.04     39.96 o 
   6   5  12       98.89       71.28     37.05 o 
   7   5  12        0.43        0.00     30.12 o 
   8   5  12       46.64       31.38     39.18 o 
   9   5  12       29.22       52.44     47.32 o 
  10   5  12       25.20        0.11     20.19 o 
  11   5  12       67.56       79.39     43.29 o 
  -8   6  12       14.65       26.18     59.90 o 
  -7   6  12      177.36      115.10     53.62 o 
  -6   6  12      444.91      454.85     48.24 o 
  -5   6  12      773.82      697.44     47.70 o 
  -4   6  12      452.86      459.17     67.50 o 
  -3   6  12       29.50       22.95     49.58 o 
  -2   6  12       37.75       24.30     30.30 o 
  -1   6  12        7.40        0.29      5.12 o 
   0   6  12      342.90      332.14     35.92 o 
   1   6  12      131.09      122.33     26.90 o 
   2   6  12      740.71      735.39     41.90 o 
   3   6  12       77.82       43.79     33.90 o 
   4   6  12      256.30      252.99     36.07 o 
   5   6  12     2155.37     2167.14     60.98 o 
   6   6  12     1061.07     1032.97     37.60 o 
   7   6  12       93.49       80.26     35.72 o 
   8   6  12      169.86      134.53     42.11 o 
   9   6  12       88.34       77.43     37.69 o 
  10   6  12      648.51      733.80     42.95 o 
  11   6  12       62.33       94.13     49.44 o 
  -8   7  12      120.05      136.85     63.23 o 
  -7   7  12        2.55       28.10     57.66 o 
  -6   7  12      102.58      120.76     55.12 o 
  -5   7  12       48.45       14.53     26.54 o 
  -4   7  12     1464.30     1286.25     79.47 o 
  -3   7  12       52.73       72.46     49.08 o 
  -2   7  12      165.10      156.74     51.60 o 
  -1   7  12      126.53      123.44     51.72 o 
   0   7  12      357.54      350.03     50.11 o 
   1   7  12       43.37       47.03     32.84 o 
   2   7  12       64.22       46.13     33.01 o 
   3   7  12     1207.76     1143.71     46.90 o 
   4   7  12      942.86      952.51     75.84 o 
   5   7  12      122.71      109.21     30.66 o 
   6   7  12      113.34      103.57     32.75 o 
   7   7  12       18.29       22.87     29.88 o 
   8   7  12       46.44       46.19     40.72 o 
   9   7  12      200.42      181.79     42.53 o 
  10   7  12      487.40      546.91     48.36 o 
  11   7  12       16.85       25.31     52.63 o 
  -7   8  12       12.15        0.00     33.72 o 
  -6   8  12      416.55      427.28     55.95 o 
  -5   8  12      238.95      258.74     79.21 o 
  -4   8  12      452.99      380.90     71.02 o 
  -3   8  12     2530.59     2303.64     96.57 o 
  -2   8  12       31.20       31.44     52.29 o 
  -1   8  12       27.98       38.62     50.45 o 
   0   8  12      722.46      694.03     64.36 o 
   1   8  12       15.99       19.47     44.52 o 
   2   8  12       23.11       31.18     47.29 o 
   3   8  12       48.85       66.36     49.67 o 
   4   8  12       35.69       36.25     42.17 o 
   5   8  12      162.42      146.97     32.89 o 
   6   8  12       55.08       81.40     32.49 o 
   7   8  12      759.64      783.79     38.21 o 
   8   8  12      998.34     1050.04     41.20 o 
   9   8  12      515.18      534.14     52.32 o 
  10   8  12       21.72        0.00     54.45 o 
  11   8  12      239.59      262.99     66.67 o 
  -6   9  12        0.18        0.00     36.92 o 
  -5   9  12        7.74       23.69     75.23 o 
  -4   9  12        6.35        0.00    483.75 o 
  -3   9  12        6.33       31.15     56.13 o 
  -2   9  12      743.88      787.76     72.01 o 
  -1   9  12      297.68      252.14     59.24 o 
   0   9  12      443.19      438.02     56.98 o 
   1   9  12      988.82      973.67     64.09 o 
   2   9  12     1307.89     1205.41     71.88 o 
   3   9  12        0.22        0.00     18.52 o 
   4   9  12       34.21       34.26     33.64 o 
   5   9  12       77.43       81.14     34.21 o 
   6   9  12     1328.11     1345.63     54.00 o 
   7   9  12      499.55      502.93     44.36 o 
   8   9  12       23.48       16.56     38.69 o 
   9   9  12        0.87        4.40     17.61 o 
  10   9  12      176.58      185.56     59.29 o 
  11   9  12       58.06       71.24    103.80 o 
  -6  10  12        0.24        0.00    316.57 o 
  -5  10  12       52.16       36.83     78.00 o 
  -4  10  12      185.18      130.44     75.74 o 
  -3  10  12      343.90      231.02     71.25 o 
  -2  10  12       97.54       83.72     60.60 o 
  -1  10  12     1250.52     1023.36     73.08 o 
   0  10  12     1283.16     1366.39     78.78 o 
   1  10  12     1196.73     1094.36     73.23 o 
   2  10  12       38.84       11.44     49.01 o 
   3  10  12      255.90      249.98     56.76 o 
   4  10  12      605.73      663.59     46.03 o 
   5  10  12        4.90       15.46     37.37 o 
   6  10  12      205.26      194.45     43.43 o 
   7  10  12       88.49      108.15     47.66 o 
   8  10  12        8.98       22.15     48.29 o 
   9  10  12      135.07      141.22     55.92 o 
  -5  11  12        5.07       27.75     91.48 o 
  -4  11  12        0.28        0.00     34.54 o 
  -3  11  12       15.13       51.70     76.17 o 
  -2  11  12      245.84      219.60     72.93 o 
  -1  11  12       16.14        0.00      9.03 o 
   0  11  12      478.39      479.79     64.83 o 
   1  11  12       73.63       28.98     57.50 o 
   2  11  12      211.73      220.80     61.23 o 
   3  11  12      127.04      114.61     55.70 o 
   4  11  12       70.75       43.14     40.14 o 
   5  11  12      540.24      515.10     44.59 o 
   6  11  12      189.70      152.08     49.12 o 
   7  11  12      689.62      737.93     52.25 o 
   8  11  12      130.22      120.30     55.84 o 
   9  11  12      141.99      137.73     86.06 o 
  -4  12  12        0.01        0.00     75.65 o 
  -3  12  12       54.05       55.07     73.10 o 
  -2  12  12        1.74        0.00     33.28 o 
  -1  12  12       66.16       54.49     58.83 o 
   0  12  12      130.97      133.06     53.41 o 
   1  12  12       40.05       66.57     55.87 o 
   2  12  12      105.85       88.90     56.07 o 
   3  12  12      381.33      360.02     67.17 o 
   4  12  12        7.65       23.47     42.08 o 
   5  12  12        0.55        0.00     43.56 o 
   6  12  12       27.90       37.04     55.65 o 
   7  12  12       61.47       62.74     78.70 o 
   8  12  12       50.58       45.45     81.12 o 
   9  12  12       41.33       85.57     90.74 o 
  -2  13  12        5.43        0.00     17.53 o 
  -1  13  12       10.27        0.00     63.68 o 
   0  13  12       69.34       80.26     79.51 o 
   1  13  12        3.37       27.35     71.65 o 
   2  13  12       44.83       35.32     66.74 o 
   3  13  12       16.70       13.61     72.17 o 
   4  13  12       63.10       44.33     52.19 o 
   5  13  12      181.96      181.74     55.58 o 
   6  13  12       68.96       39.30     68.33 o 
   7  13  12       92.56       84.42     89.16 o 
   8  13  12      108.56       96.95     95.61 o 
   0  14  12       10.62        9.38     72.26 o 
   1  14  12       16.44        5.93    148.20 o 
   2  14  12       48.37      103.64     72.23 o 
   3  14  12       35.11       31.32     84.31 o 
   4  14  12      551.05      619.34     60.27 o 
   5  14  12       57.36      104.67     76.93 o 
   6  14  12      176.67      152.99     92.86 o 
  -2  -7  13        9.40       43.65    103.43 o 
  -1  -7  13      895.40     1014.83     68.98 o 
   0  -7  13      109.49       66.53     62.80 o 
   1  -7  13       37.64        7.00     34.68 o 
   2  -7  13     1086.34     1213.99     98.42 o 
  -4  -6  13      215.35      256.23    106.36 o 
  -3  -6  13       14.88       20.50     82.15 o 
  -2  -6  13       18.49       42.75     90.27 o 
  -1  -6  13        0.39        0.00     51.72 o 
   0  -6  13        2.39        4.19     22.04 o 
   1  -6  13        5.62        0.00     20.97 o 
   2  -6  13        4.94        0.00     89.08 o 
   3  -6  13      131.18      158.42     65.19 o 
   4  -6  13      799.55      792.44     58.74 o 
  -5  -5  13        2.38        0.00     17.53 o 
  -4  -5  13        0.93        0.00     95.48 o 
  -3  -5  13      550.31      596.31     91.11 o 
  -2  -5  13      170.43      153.26     75.97 o 
  -1  -5  13       83.88       68.38     54.66 o 
   0  -5  13      181.56      178.20     52.92 o 
   1  -5  13       29.10       26.49     50.99 o 
   2  -5  13      447.30      528.90     52.41 o 
   3  -5  13      188.54      214.71     45.97 o 
   4  -5  13       13.06        0.00     20.81 o 
   5  -5  13        2.50        0.00     39.52 o 
   6  -5  13       34.36       44.68     59.65 o 
  -6  -4  13      325.63      372.00     65.92 o 
  -5  -4  13      271.84      292.34     65.03 o 
  -4  -4  13      852.85      920.44     57.64 o 
  -3  -4  13       36.70       48.24     73.37 o 
  -2  -4  13      182.82      172.24     79.77 o 
  -1  -4  13        6.92        0.00     44.48 o 
   0  -4  13      383.53      344.51     45.31 o 
   1  -4  13        6.22       40.81     47.85 o 
   2  -4  13       45.53       58.67     47.25 o 
   3  -4  13      125.95      122.32     42.69 o 
   4  -4  13       33.79       55.98     42.87 o 
   5  -4  13        2.84        0.00      4.55 o 
   6  -4  13       52.45       65.35     48.39 o 
   7  -4  13        2.55       11.44     53.19 o 
  -7  -3  13       46.99       61.14     55.05 o 
  -6  -3  13        1.96       14.22     80.74 o 
  -5  -3  13      357.94      319.28     54.29 o 
  -4  -3  13       30.65       52.96     47.97 o 
  -3  -3  13      187.64      200.18     48.71 o 
  -2  -3  13       17.09       44.30     63.32 o 
  -1  -3  13       67.74       70.27     66.42 o 
   0  -3  13      324.90      368.78     46.53 o 
   1  -3  13        4.21        0.00     58.60 o 
   2  -3  13        6.74       28.57     38.34 o 
   3  -3  13      175.80      148.01     39.48 o 
   4  -3  13       10.98        0.00     25.86 o 
   5  -3  13      655.13      714.91     43.84 o 
   6  -3  13      259.61      179.86     46.88 o 
   7  -3  13       15.56        8.15     29.55 o 
   8  -3  13      166.17      172.54     50.49 o 
  -7  -2  13      183.38      212.27     47.70 o 
  -6  -2  13      116.75      122.45     44.34 o 
  -5  -2  13      569.50      519.31     82.49 o 
  -4  -2  13      650.91      607.57     77.34 o 
  -3  -2  13       29.39       10.20     62.84 o 
  -2  -2  13     1955.15     2005.93     95.85 o 
  -1  -2  13      156.42      150.37     60.54 o 
   0  -2  13       62.12       40.16     35.87 o 
   1  -2  13        3.36        8.84     31.98 o 
   2  -2  13     1032.08     1041.48     34.75 o 
   3  -2  13      164.81       94.28     30.67 o 
   4  -2  13       39.03       62.81     32.36 o 
   5  -2  13      148.55      123.45     36.46 o 
   6  -2  13      337.61      379.57     44.18 o 
   7  -2  13      257.41      194.00     47.73 o 
   8  -2  13       37.93       23.56     31.52 o 
   9  -2  13       70.15       55.21     50.46 o 
  -8  -1  13      373.10      378.88     69.89 o 
  -7  -1  13      251.59      284.58     60.27 o 
  -6  -1  13       12.17        9.67     41.91 o 
  -5  -1  13      248.66      254.80     57.57 o 
  -4  -1  13        3.09        0.00     91.96 o 
  -3  -1  13      187.82      145.00     56.52 o 
  -2  -1  13      628.41      714.55     70.57 o 
  -1  -1  13        2.54       20.48     49.47 o 
   0  -1  13       69.30       57.17     36.85 o 
   1  -1  13      275.83      270.05     33.95 o 
   2  -1  13        9.84        6.81      9.84 o 
   3  -1  13       72.24       70.41     34.26 o 
   4  -1  13       66.16       40.03     31.31 o 
   5  -1  13        0.43       15.21     36.57 o 
   6  -1  13        0.55        0.07     34.48 o 
   7  -1  13      186.49      215.64     43.13 o 
   8  -1  13      346.24      335.69     51.84 o 
   9  -1  13       40.93       50.18     57.76 o 
  -8   0  13      671.22      655.47     71.16 o 
  -7   0  13        5.99        0.00     51.12 o 
  -6   0  13       90.64       55.63     53.16 o 
  -5   0  13      111.35      101.64     51.27 o 
  -4   0  13        4.02        1.32     21.28 o 
  -3   0  13      736.65      643.52     67.00 o 
  -2   0  13      410.45      410.42     53.68 o 
  -1   0  13      643.63      638.73     41.54 o 
   0   0  13       13.44        2.84     13.98 o 
   1   0  13      289.63      323.75     28.46 o 
   2   0  13     2079.02     1970.10     41.52 o 
   3   0  13      650.44      614.59     34.06 o 
   4   0  13      263.30      230.39     36.35 o 
   5   0  13      310.50      343.16     33.44 o 
   6   0  13      144.93      110.54     34.86 o 
   7   0  13       68.00       87.06     38.54 o 
   8   0  13      173.93      123.49     45.17 o 
   9   0  13       78.18       66.71     44.95 o 
  10   0  13      215.78      230.14     55.63 o 
  -8   1  13      103.59       56.03     66.94 o 
  -7   1  13      359.29      413.77     56.25 o 
  -6   1  13      279.82      249.80     53.74 o 
  -5   1  13      166.83      235.31     52.94 o 
  -4   1  13      736.66      751.99     50.29 o 
  -3   1  13      516.36      516.40     45.62 o 
  -2   1  13      201.65      165.72     31.16 o 
  -1   1  13        1.08        0.00     15.54 o 
   0   1  13      147.39      149.27     36.28 o 
   1   1  13     1303.78     1286.90     36.15 o 
   2   1  13       54.55       44.53     24.78 o 
   3   1  13      357.92      321.27     33.69 o 
   4   1  13      195.20      179.74     35.92 o 
   5   1  13       23.38        7.31     25.30 o 
   6   1  13        1.94        0.00     28.26 o 
   7   1  13      176.96      145.65     38.78 o 
   8   1  13      178.12      168.86     44.81 o 
   9   1  13       96.02       95.41     40.77 o 
  10   1  13      591.60      617.05     54.59 o 
  -8   2  13        1.72       44.81     63.86 o 
  -7   2  13       42.23       21.36     56.13 o 
  -6   2  13     1037.38     1123.82     59.30 o 
  -5   2  13      318.02      322.39     54.20 o 
  -4   2  13       52.80       46.73     42.07 o 
  -3   2  13      131.21      126.25     32.57 o 
  -2   2  13      110.78       91.46     35.55 o 
  -1   2  13       30.72       13.70     36.72 o 
   0   2  13       89.23       75.81     37.00 o 
   1   2  13      192.36      192.24     27.47 o 
   2   2  13      806.90      798.88     31.70 o 
   3   2  13      172.43      135.74     31.68 o 
   4   2  13      486.54      486.82     34.60 o 
   5   2  13     3390.10     3196.89     61.91 o 
   6   2  13       40.23       38.38     30.44 o 
   7   2  13        0.49        0.00     31.14 o 
   8   2  13      191.79      188.64     43.15 o 
   9   2  13       35.15       31.66     40.94 o 
  10   2  13        6.65       38.93     48.49 o 
  -8   3  13       64.49      120.41     67.08 o 
  -7   3  13       50.99       67.18     54.67 o 
  -6   3  13       22.57       26.56     47.48 o 
  -5   3  13      269.64      303.86     52.89 o 
  -4   3  13       48.63       52.01     35.90 o 
  -3   3  13       41.39       55.01     38.77 o 
  -2   3  13     5688.39     5677.51    165.33 o 
  -1   3  13     5013.41     5089.48     84.68 o 
   0   3  13      145.81      161.57     37.12 o 
   1   3  13      362.87      347.90     26.70 o 
   2   3  13      649.40      587.67     28.80 o 
   3   3  13      768.76      718.46     37.30 o 
   4   3  13        0.87        0.00     22.79 o 
   5   3  13      538.60      509.10     35.96 o 
   6   3  13      147.74      149.36     37.21 o 
   7   3  13        0.50        0.00     31.45 o 
   8   3  13        2.14       13.18     36.41 o 
   9   3  13      143.49      123.07     44.50 o 
  10   3  13        0.04       24.23     36.07 o 
  11   3  13       27.41       10.69     57.28 o 
  -8   4  13      199.56      221.15     70.56 o 
  -7   4  13        1.43        0.00     15.12 o 
  -6   4  13      116.49      153.16     44.43 o 
  -5   4  13        0.34        0.00     24.78 o 
  -4   4  13       11.44       12.91     37.91 o 
  -3   4  13      994.13      956.96     47.48 o 
  -2   4  13      587.31      549.41     41.57 o 
  -1   4  13      295.80      249.70     39.09 o 
   0   4  13      571.66      569.72     40.72 o 
   1   4  13       10.12        0.00      9.36 o 
   2   4  13        1.76        4.11     26.02 o 
   3   4  13      769.16      732.98     35.36 o 
   4   4  13       20.69       19.76     27.28 o 
   5   4  13       34.23       52.96     30.56 o 
   6   4  13      294.93      301.45     34.93 o 
   7   4  13      342.42      334.96     35.14 o 
   8   4  13      266.97      272.97     39.72 o 
   9   4  13        0.11        0.00     20.45 o 
  10   4  13       91.52       85.42     44.97 o 
  11   4  13       12.06        4.51     22.05 o 
  -8   5  13        8.53        0.00     75.04 o 
  -7   5  13        8.75       25.04     56.55 o 
  -6   5  13       53.41       40.21     57.02 o 
  -5   5  13      219.22      155.55     41.73 o 
  -4   5  13      133.28      103.84     44.86 o 
  -3   5  13       35.77       31.13     36.46 o 
  -2   5  13      128.60      155.23     35.21 o 
  -1   5  13       89.47       90.72     33.87 o 
   0   5  13      119.45      107.07     36.61 o 
   1   5  13     6090.01     6142.39    131.28 o 
   2   5  13     1839.91     1786.81     57.34 o 
   3   5  13      578.27      494.27     41.95 o 
   4   5  13      665.96      626.56     41.41 o 
   5   5  13      305.30      291.67     38.37 o 
   6   5  13        8.69       15.54     36.84 o 
   7   5  13       57.39       39.22     35.56 o 
   8   5  13      266.23      245.19     46.67 o 
   9   5  13       14.43        3.41     64.65 o 
  10   5  13      235.34      215.84     63.59 o 
  11   5  13        9.93       58.64     58.90 o 
  -7   6  13       48.85        4.17     23.33 o 
  -6   6  13      132.10       91.50     55.27 o 
  -5   6  13      647.03      675.31     68.84 o 
  -4   6  13        6.46        0.98      2.39 o 
  -3   6  13       15.03        0.00     58.85 o 
  -2   6  13       54.85       32.29     38.77 o 
  -1   6  13       45.90       35.36     37.76 o 
   0   6  13      182.92      185.56     37.61 o 
   1   6  13     1132.91     1187.47     37.91 o 
   2   6  13      156.48      153.33     36.91 o 
   3   6  13       61.55       48.90     32.72 o 
   4   6  13      309.42      265.54     41.77 o 
   5   6  13       26.93       24.60     39.67 o 
   6   6  13       54.71       60.04     36.37 o 
   7   6  13      156.94      188.48     43.57 o 
   8   6  13        9.18       20.72     41.00 o 
   9   6  13       13.09        3.95     21.12 o 
  10   6  13       37.74       42.38     57.21 o 
  11   6  13      108.80      119.29     66.95 o 
  -7   7  13      174.72      139.90     68.71 o 
  -6   7  13      623.74      588.10     91.71 o 
  -5   7  13       43.98       39.58     74.53 o 
  -4   7  13       64.57       67.99     64.97 o 
  -3   7  13      167.17      165.02     59.68 o 
  -2   7  13       29.30       30.25     46.82 o 
  -1   7  13       83.76       47.90     47.32 o 
   0   7  13        0.59        2.91     47.43 o 
   1   7  13      918.26      921.53     45.10 o 
   2   7  13     1679.98     1688.08     43.86 o 
   3   7  13       20.37       32.49     35.03 o 
   4   7  13     2301.05     2418.97     64.25 o 
   5   7  13      452.26      451.68     42.05 o 
   6   7  13       65.33       49.56     39.70 o 
   7   7  13       17.70        5.70     42.27 o 
   8   7  13       46.60       36.26     46.66 o 
   9   7  13      574.76      678.00     52.32 o 
  10   7  13      117.50      122.65     59.24 o 
  11   7  13       16.79        2.19     36.11 o 
  -6   8  13       47.38       54.76     73.18 o 
  -5   8  13      157.24      115.40     83.07 o 
  -4   8  13      596.60      579.06     78.50 o 
  -3   8  13        2.18        0.00     44.41 o 
  -2   8  13      483.22      478.68     62.75 o 
  -1   8  13      504.14      411.72     59.27 o 
   0   8  13     1501.24     1476.35     78.74 o 
   1   8  13      222.47      209.85     51.64 o 
   2   8  13      418.82      457.28     54.80 o 
   3   8  13     1376.81     1321.74     79.64 o 
   4   8  13      257.47      267.32     58.18 o 
   5   8  13      186.78      155.39     42.98 o 
   6   8  13      195.31      171.16     36.54 o 
   7   8  13       29.55       20.75     35.62 o 
   8   8  13       32.55       19.34     46.89 o 
   9   8  13      132.09      122.46     54.64 o 
  10   8  13      518.51      555.03     58.14 o 
  -6   9  13      246.11      268.82    104.98 o 
  -5   9  13       61.61       50.46     73.75 o 
  -4   9  13      322.56      278.89     78.63 o 
  -3   9  13      565.07      515.59     63.85 o 
  -2   9  13       82.34       88.37     61.50 o 
  -1   9  13       69.90       28.35     54.28 o 
   0   9  13      102.37       37.11     45.88 o 
   1   9  13       32.32       12.51    843.47 o 
   2   9  13      167.76       99.60     56.41 o 
   3   9  13        5.32        0.00     43.40 o 
   4   9  13      578.27      504.53     60.39 o 
   5   9  13      447.77      416.86     66.40 o 
   6   9  13       31.14       18.06     41.25 o 
   7   9  13      295.82      307.75     53.32 o 
   8   9  13      362.87      363.78     42.98 o 
   9   9  13      297.78      278.60     58.58 o 
  10   9  13      304.72      397.55     68.53 o 
  -5  10  13       28.03       13.81     83.85 o 
  -4  10  13       35.11       37.87     67.20 o 
  -3  10  13        0.17        0.00     69.43 o 
  -2  10  13      123.55      147.57     66.97 o 
  -1  10  13     1045.53      935.49     74.77 o 
   0  10  13       15.97       24.53     56.99 o 
   1  10  13      555.49      567.01     59.96 o 
   2  10  13      106.73      119.50     58.19 o 
   3  10  13       14.84       13.87     55.74 o 
   4  10  13      406.00      445.84     61.44 o 
   5  10  13      822.08      779.01     50.67 o 
   6  10  13      354.47      367.21     46.14 o 
   7  10  13      232.97      224.29     55.06 o 
   8  10  13        6.36       10.68     51.48 o 
   9  10  13       85.04      119.10     57.21 o 
  -4  11  13      157.61      142.16     84.63 o 
  -3  11  13      470.05      541.70     74.87 o 
  -2  11  13        0.04       27.89     60.86 o 
  -1  11  13      387.09      321.50     65.51 o 
   0  11  13        0.05       31.17     62.16 o 
   1  11  13      161.13       72.65     64.32 o 
   2  11  13       90.86       73.89     60.59 o 
   3  11  13      572.13      486.30     67.84 o 
   4  11  13        3.32        0.00     33.53 o 
   5  11  13       30.54       14.25     59.36 o 
   6  11  13      294.88      292.78     48.03 o 
   7  11  13       10.44        4.17     33.88 o 
   8  11  13        0.06       33.07     52.69 o 
   9  11  13        0.82        6.75     93.04 o 
  -3  12  13       38.57        0.00     32.84 o 
  -2  12  13        4.34        0.00      8.30 o 
  -1  12  13       66.58       10.88     70.14 o 
   0  12  13       29.48       30.97     64.94 o 
   1  12  13      370.75      304.28     70.92 o 
   2  12  13      100.24       87.89     60.69 o 
   3  12  13       58.92       64.06     63.82 o 
   4  12  13       59.45       68.47     71.28 o 
   5  12  13      583.28      595.39     53.67 o 
   6  12  13      540.78      625.00     61.73 o 
   7  12  13       13.67       10.27     55.25 o 
   8  12  13      177.68      191.11     85.91 o 
  -1  13  13      236.33      306.76     88.59 o 
   0  13  13       63.38       95.38     71.87 o 
   1  13  13       56.18       81.13     78.16 o 
   2  13  13      154.26      181.90     83.77 o 
   3  13  13      220.90      204.57     80.75 o 
   4  13  13       46.87       95.52     54.49 o 
   5  13  13        4.22        6.55     31.13 o 
   6  13  13        4.34       30.41     58.83 o 
   7  13  13        8.69        0.00     45.02 o 
   1  14  13       20.82       21.31     74.85 o 
   2  14  13       30.54       17.77     93.04 o 
   3  14  13       17.31        0.00     72.26 o 
   4  14  13        3.14       19.65     61.74 o 
  -1  -6  14      422.55      516.55    105.54 o 
   0  -6  14       15.58       18.16     66.68 o 
   1  -6  14      264.22      209.52     70.03 o 
  -3  -5  14       10.92        0.00     42.47 o 
  -2  -5  14      165.26      206.72     94.74 o 
  -1  -5  14      487.47      498.75     90.33 o 
   0  -5  14       59.70       76.40     56.17 o 
   1  -5  14        2.07        0.00     28.58 o 
   2  -5  14        3.63       11.49     70.62 o 
   3  -5  14       70.66       17.34     58.51 o 
   4  -5  14       59.94        3.30     49.22 o 
  -5  -4  14       21.24        9.61     86.72 o 
  -4  -4  14      261.12      326.39    101.26 o 
  -3  -4  14      237.95      227.34     85.89 o 
  -2  -4  14      168.14      140.28     88.69 o 
  -1  -4  14      389.36      311.68     75.67 o 
   0  -4  14        0.68        0.00     12.88 o 
   1  -4  14      406.51      488.84     52.98 o 
   2  -4  14      457.83      430.86     61.38 o 
   3  -4  14       13.19       13.87     63.89 o 
   4  -4  14     1529.70     1623.13     54.11 o 
   5  -4  14      170.64      191.90     55.70 o 
   6  -4  14       10.54        0.73     25.99 o 
  -5  -3  14      940.55     1106.70    115.69 o 
  -4  -3  14      648.59      667.23     64.36 o 
  -3  -3  14       59.09       69.24     73.88 o 
  -2  -3  14       34.96       52.00     65.67 o 
  -1  -3  14       68.33       52.44     72.71 o 
   0  -3  14      143.77      155.29     51.82 o 
   1  -3  14        6.45       37.13     46.97 o 
   2  -3  14      106.63      108.13     52.13 o 
   3  -3  14      102.92      111.97     44.34 o 
   4  -3  14       11.32        9.90     16.22 o 
   5  -3  14       58.99       40.24     45.11 o 
   6  -3  14       20.39        0.00     18.11 o 
   7  -3  14      341.82      368.58     56.95 o 
  -6  -2  14      484.98      504.90     54.41 o 
  -5  -2  14       63.47       94.53     60.98 o 
  -4  -2  14       44.54       24.82     73.13 o 
  -3  -2  14       88.85       71.72     60.78 o 
  -2  -2  14       22.78       25.15     56.36 o 
  -1  -2  14      654.08      668.02     73.14 o 
   0  -2  14     1027.74     1037.30     83.56 o 
   1  -2  14      125.88       95.65     48.60 o 
   2  -2  14        0.59        0.00     23.81 o 
   3  -2  14        7.83        0.00     20.33 o 
   4  -2  14      731.43      684.64     44.94 o 
   5  -2  14      202.36      236.44     44.52 o 
   6  -2  14      195.15      143.32     46.60 o 
   7  -2  14      451.97      475.87     51.24 o 
   8  -2  14      761.74      814.93     60.11 o 
  -6  -1  14      310.25      267.47     66.49 o 
  -5  -1  14        8.35        7.71     56.13 o 
  -4  -1  14       11.39        0.00     35.49 o 
  -3  -1  14      147.80      110.81     69.21 o 
  -2  -1  14      406.47      487.44     69.61 o 
  -1  -1  14      158.62      168.17     69.46 o 
   0  -1  14       39.56       50.33     58.47 o 
   1  -1  14       47.77       46.64     43.11 o 
   2  -1  14       96.61       99.57     31.01 o 
   3  -1  14        8.14        9.41     14.69 o 
   4  -1  14        1.88        0.53     11.88 o 
   5  -1  14      188.75      216.56     40.64 o 
   6  -1  14      137.46      132.11     42.88 o 
   7  -1  14      150.47      121.88     45.86 o 
   8  -1  14       45.01        4.44     19.02 o 
  -7   0  14        9.49        0.00     49.61 o 
  -6   0  14        4.65        8.14     56.14 o 
  -5   0  14        9.52       36.81     52.85 o 
  -4   0  14       12.81       40.46     51.59 o 
  -3   0  14      226.91      292.42     49.38 o 
  -2   0  14       24.25        5.36     89.12 o 
  -1   0  14        1.41       25.25     58.48 o 
   0   0  14      104.92      100.60     43.03 o 
   1   0  14       89.75       69.31     32.33 o 
   2   0  14       20.42       17.48     28.64 o 
   3   0  14        5.05        0.00     17.34 o 
   4   0  14        9.29       23.99     33.18 o 
   5   0  14       13.82       13.84     23.48 o 
   6   0  14        0.18        0.00     29.17 o 
   7   0  14      409.22      460.13     49.58 o 
   8   0  14      164.03      161.69     50.61 o 
   9   0  14       87.46       78.06     52.46 o 
  -7   1  14       58.02       72.61     70.27 o 
  -6   1  14       45.05       56.40     61.16 o 
  -5   1  14       42.13       19.40     52.78 o 
  -4   1  14     2140.89     2084.64     69.80 o 
  -3   1  14        6.74        0.00     40.23 o 
  -2   1  14       10.03       55.58     61.59 o 
  -1   1  14      543.60      528.19     41.18 o 
   0   1  14       16.75        0.08     10.78 o 
   1   1  14        9.21       10.76     14.87 o 
   2   1  14        5.29        0.00     22.91 o 
   3   1  14       11.46        0.00     17.90 o 
   4   1  14      116.37      116.87     36.37 o 
   5   1  14      161.80      116.01     36.49 o 
   6   1  14       79.54       76.84     36.13 o 
   7   1  14       33.19        0.00     27.84 o 
   8   1  14       19.97        0.66     26.26 o 
   9   1  14      759.34      754.44     55.86 o 
  -7   2  14        0.72        0.00     81.74 o 
  -6   2  14      456.91      467.79     65.54 o 
  -5   2  14      520.90      587.21     54.82 o 
  -4   2  14       58.08       48.88     47.13 o 
  -3   2  14       83.23       79.77     59.04 o 
  -2   2  14        2.45        0.00     43.13 o 
  -1   2  14       20.27        0.00     29.26 o 
   0   2  14       63.83       37.80     35.06 o 
   1   2  14       36.33       31.90     31.20 o 
   2   2  14       20.25       15.50     17.99 o 
   3   2  14       43.26       50.90     30.86 o 
   4   2  14      107.92       95.42     34.39 o 
   5   2  14       37.56       26.43     32.71 o 
   6   2  14      150.66      119.60     39.01 o 
   7   2  14      307.68      289.75     41.58 o 
   8   2  14      185.08      180.34     48.39 o 
   9   2  14        0.57        0.00     30.33 o 
  10   2  14      206.71      217.68     70.52 o 
  -7   3  14       16.37        0.41      5.73 o 
  -6   3  14      241.75      239.84     61.75 o 
  -5   3  14       72.87       33.41     52.37 o 
  -4   3  14        1.27       10.37     47.44 o 
  -3   3  14      505.27      469.34     47.01 o 
  -2   3  14       27.42       53.98     37.91 o 
  -1   3  14      300.17      348.75     38.18 o 
   0   3  14        0.02        0.00     19.01 o 
   1   3  14       41.84       25.94     29.19 o 
   2   3  14      463.99      475.35     30.66 o 
   3   3  14       81.53       47.88     31.53 o 
   4   3  14      283.85      273.98     35.40 o 
   5   3  14      192.78      164.47     34.63 o 
   6   3  14       59.22       57.20     32.50 o 
   7   3  14      153.59      122.88     40.54 o 
   8   3  14        5.46        0.00     29.75 o 
   9   3  14      523.55      532.76     52.57 o 
  10   3  14      253.66      288.59     59.76 o 
  -7   4  14      166.10      191.90     65.72 o 
  -6   4  14        4.25        0.00     68.95 o 
  -5   4  14      153.39      158.05     53.68 o 
  -4   4  14       43.47       21.35     27.89 o 
  -3   4  14      116.28      143.48     47.69 o 
  -2   4  14      362.05      406.04     43.90 o 
  -1   4  14       41.44       48.39     38.46 o 
   0   4  14     3562.26     3473.42     74.38 o 
   1   4  14        2.03        0.89      5.33 o 
   2   4  14       97.78       89.78     26.70 o 
   3   4  14      172.77      172.90     36.22 o 
   4   4  14       27.90       56.36     30.78 o 
   5   4  14      903.07      947.17     42.69 o 
   6   4  14        4.06        2.39     24.01 o 
   7   4  14        2.19       17.19     37.93 o 
   8   4  14      645.96      679.85     46.57 o 
   9   4  14        3.30       11.95     47.49 o 
  10   4  14       30.01       22.89     49.51 o 
  -7   5  14       25.08        0.00     28.57 o 
  -6   5  14      115.07      121.48     79.69 o 
  -5   5  14      219.98      268.26     55.40 o 
  -4   5  14      147.13      174.18     45.51 o 
  -3   5  14      475.55      453.57     46.71 o 
  -2   5  14      596.93      587.76     43.34 o 
  -1   5  14      321.43      336.25     38.93 o 
   0   5  14      242.62      299.54     43.44 o 
   1   5  14      655.39      596.55     35.40 o 
   2   5  14       61.24       59.36     29.98 o 
   3   5  14        8.95        4.10     14.95 o 
   4   5  14      521.79      501.22     39.36 o 
   5   5  14      604.62      625.35     48.32 o 
   6   5  14      127.61      150.10     39.49 o 
   7   5  14      681.74      669.68     49.20 o 
   8   5  14        8.42        0.00     19.11 o 
   9   5  14      146.17      214.24     48.20 o 
  10   5  14       70.75       86.46     52.23 o 
  -6   6  14       91.34      106.25     80.79 o 
  -5   6  14       28.31       23.12     64.26 o 
  -4   6  14       32.76       58.31     66.35 o 
  -3   6  14        2.66        8.28     63.04 o 
  -2   6  14      605.03      587.91     44.23 o 
  -1   6  14     1004.95      980.80     47.93 o 
   0   6  14      218.56      230.70     43.09 o 
   1   6  14      333.10      306.49     33.19 o 
   2   6  14     1434.72     1383.20     44.66 o 
   3   6  14       28.93       11.22     36.95 o 
   4   6  14      422.19      393.82     44.74 o 
   5   6  14     1089.95     1103.59     51.94 o 
   6   6  14       56.18       23.31     42.24 o 
   7   6  14      124.21       91.10     44.80 o 
   8   6  14      353.73      373.22     54.78 o 
   9   6  14       31.42        3.32     14.91 o 
  10   6  14        0.00        0.00     17.43 o 
  -6   7  14      269.94      272.76    104.72 o 
  -5   7  14        5.07        8.83    156.76 o 
  -4   7  14       28.06        0.00     47.82 o 
  -3   7  14      353.50      375.16     65.23 o 
  -2   7  14        0.10       35.87     58.87 o 
  -1   7  14      865.40      906.97     75.05 o 
   0   7  14     1242.05     1279.35     80.32 o 
   1   7  14        0.87        0.00     18.21 o 
   2   7  14      436.01      476.11     33.86 o 
   3   7  14      632.09      620.20     44.41 o 
   4   7  14      219.43      194.76     40.78 o 
   5   7  14      229.48      192.44     45.51 o 
   6   7  14      673.90      604.20     49.59 o 
   7   7  14       17.44       10.95     33.22 o 
   8   7  14       73.39       56.08     47.37 o 
   9   7  14      820.53      914.83     58.55 o 
  10   7  14        3.19        0.00     76.81 o 
  -6   8  14        5.35        0.00    111.25 o 
  -5   8  14       10.44       17.90     83.90 o 
  -4   8  14       20.35       16.14     76.18 o 
  -3   8  14        1.48        0.00     18.35 o 
  -2   8  14        7.91       19.61     52.13 o 
  -1   8  14        0.21        0.00     32.78 o 
   0   8  14       95.68       69.18     58.40 o 
   1   8  14      218.42      199.57     62.96 o 
   2   8  14      745.06      704.61     66.04 o 
   3   8  14       16.88        0.00     23.25 o 
   4   8  14      367.87      403.29     65.35 o 
   5   8  14      292.28      282.16     45.58 o 
   6   8  14       73.36       90.58     48.66 o 
   7   8  14      151.53      166.09     52.51 o 
   8   8  14       79.88       79.99     53.56 o 
   9   8  14        2.12        0.47     12.11 o 
  10   8  14      121.63      127.79     59.79 o 
  -5   9  14      236.71      302.84    101.46 o 
  -4   9  14       14.44        0.00     96.88 o 
  -3   9  14        7.27       29.20     71.15 o 
  -2   9  14      117.51      106.19     66.33 o 
  -1   9  14       81.20       95.97     57.22 o 
   0   9  14      124.08      134.09     68.77 o 
   1   9  14      297.85      259.26     56.10 o 
   2   9  14       87.86       72.78     57.52 o 
   3   9  14       26.71      100.60     63.03 o 
   4   9  14      550.56      562.00     72.27 o 
   5   9  14       41.20       68.48     64.72 o 
   6   9  14      171.92      139.37     69.09 o 
   7   9  14        6.10       15.25     45.85 o 
   8   9  14       31.99       85.08     78.20 o 
   9   9  14       30.22        0.00     58.82 o 
  -4  10  14       28.54       30.73     77.31 o 
  -3  10  14      190.12      166.85     85.57 o 
  -2  10  14        9.89       43.63     70.75 o 
  -1  10  14       17.04        0.00     16.69 o 
   0  10  14       26.33       12.53     71.17 o 
   1  10  14       90.23       70.28     64.52 o 
   2  10  14       87.50       55.02     56.13 o 
   3  10  14       60.31       41.27     54.39 o 
   4  10  14      897.65      767.02     69.48 o 
   5  10  14        4.57       13.50     65.77 o 
   6  10  14      275.48      223.86     53.04 o 
   7  10  14       60.50       83.74     50.65 o 
   8  10  14        0.27        0.00     44.60 o 
   9  10  14       38.40        0.49     90.47 o 
  -3  11  14       26.87        0.00     39.13 o 
  -2  11  14      122.86       98.13     71.51 o 
  -1  11  14       90.18      109.51     65.16 o 
   0  11  14      135.75      155.00     77.93 o 
   1  11  14        0.02        2.52     62.69 o 
   2  11  14      102.40       97.31     65.81 o 
   3  11  14      110.12      109.18     70.74 o 
   4  11  14      211.49      177.61     71.08 o 
   5  11  14     1134.27     1303.60     86.12 o 
   6  11  14      324.48      258.83     54.13 o 
   7  11  14       76.72      122.61     55.29 o 
   8  11  14        1.56        0.00      6.53 o 
  -2  12  14       22.36       14.37     90.80 o 
  -1  12  14      574.66      611.79     84.39 o 
   0  12  14       65.19       63.72     70.29 o 
   1  12  14      150.02      152.27     72.04 o 
   2  12  14      231.10      275.94     79.16 o 
   3  12  14        0.05        6.97     74.67 o 
   4  12  14      224.21      255.80     79.81 o 
   5  12  14      208.60      214.78     87.46 o 
   6  12  14      188.37      223.26     59.50 o 
   7  12  14       39.11       36.18     62.60 o 
   0  13  14        3.81        0.00    107.30 o 
   1  13  14       68.74       84.13     84.58 o 
   2  13  14        2.32        0.00     22.82 o 
   3  13  14       16.35       33.47     77.54 o 
   4  13  14      106.84       71.46     80.87 o 
   5  13  14      157.50      182.16     94.78 o 
  -2  -4  15        0.29        0.00     77.59 o 
  -1  -4  15        9.99       19.93     86.00 o 
   0  -4  15      196.22      213.90     98.96 o 
   1  -4  15        0.58        0.00     62.10 o 
   2  -4  15       14.09        7.27     33.83 o 
   3  -4  15       11.68       11.96     87.72 o 
  -4  -3  15        0.53        0.00     39.42 o 
  -3  -3  15      247.32      238.74    101.47 o 
  -2  -3  15      127.75      167.22     81.25 o 
  -1  -3  15       27.64       20.51     87.42 o 
   0  -3  15        5.96       28.70     73.79 o 
   1  -3  15      759.85      831.21     66.60 o 
   2  -3  15       11.01        0.00     27.57 o 
   3  -3  15      187.40      130.59     49.79 o 
   4  -3  15      317.86      323.10     50.73 o 
   5  -3  15        9.80        0.00     21.88 o 
  -5  -2  15       14.03       84.51    101.43 o 
  -4  -2  15       54.26       16.01     84.98 o 
  -3  -2  15       89.93      104.82     86.11 o 
  -2  -2  15       20.81        7.80     68.98 o 
  -1  -2  15        5.22       16.57     78.14 o 
   0  -2  15      830.22      914.68     81.63 o 
   1  -2  15       10.18        0.00     23.86 o 
   2  -2  15      227.04      217.16     54.44 o 
   3  -2  15       64.14      116.30     42.20 o 
   4  -2  15        1.34        0.00      8.76 o 
   5  -2  15       49.33       29.51     48.89 o 
   6  -2  15        0.63       13.35     49.36 o 
  -5  -1  15       53.12       50.78     68.45 o 
  -4  -1  15       29.93       31.06     60.27 o 
  -3  -1  15      694.04      632.01     74.04 o 
  -2  -1  15       61.28       66.79     70.79 o 
  -1  -1  15       19.19       27.92     75.44 o 
   0  -1  15      137.38      127.53     76.81 o 
   1  -1  15       34.15       14.31     55.98 o 
   2  -1  15       46.78       45.37     39.98 o 
   3  -1  15      279.79      306.25     39.27 o 
   4  -1  15      489.63      424.42     40.36 o 
   5  -1  15       83.70       96.72     45.45 o 
   6  -1  15      104.01       85.40     46.68 o 
   7  -1  15      217.49      263.19     58.77 o 
  -6   0  15      139.27      125.09     66.52 o 
  -5   0  15        2.00        0.46     35.30 o 
  -4   0  15       21.40        9.96     59.34 o 
  -3   0  15      755.84      861.72     81.55 o 
  -2   0  15      492.93      503.76     69.06 o 
  -1   0  15       11.40       71.81     70.36 o 
   0   0  15      517.97      607.26     70.78 o 
   1   0  15       32.07       11.77     28.39 o 
   2   0  15      238.13      250.97     36.20 o 
   3   0  15      118.06      164.27     34.33 o 
   4   0  15        6.19        0.00     28.62 o 
   5   0  15      311.97      344.73     42.59 o 
   6   0  15       18.35        1.04     23.65 o 
   7   0  15       75.08       66.69     50.94 o 
   8   0  15        3.10        0.00     10.75 o 
  -6   1  15       65.30       60.85     69.33 o 
  -5   1  15        0.74       39.66     63.11 o 
  -4   1  15      118.66       82.80     84.23 o 
  -3   1  15      102.61       96.64     74.11 o 
  -2   1  15      891.58      996.70     80.07 o 
  -1   1  15      165.28      133.82     67.82 o 
   0   1  15       55.87       42.91     40.70 o 
   1   1  15      162.90      170.32     44.67 o 
   2   1  15       16.01       16.11     25.90 o 
   3   1  15       34.33       56.41     33.65 o 
   4   1  15       74.16       70.26     42.15 o 
   5   1  15        5.39        0.00     25.79 o 
   6   1  15      184.84      151.39     42.93 o 
   7   1  15      720.32      793.44     50.65 o 
   8   1  15       35.32       31.02     44.34 o 
  -6   2  15        6.98        0.00     50.22 o 
  -5   2  15       15.73        0.00     63.63 o 
  -4   2  15      235.29      219.75     71.69 o 
  -3   2  15      285.17      225.42     73.25 o 
  -2   2  15        3.89        0.00     44.24 o 
  -1   2  15        7.31        0.00     42.55 o 
   0   2  15      426.88      513.81     46.31 o 
   1   2  15      478.09      499.99     47.10 o 
   2   2  15      390.40      388.42     35.10 o 
   3   2  15      805.74      826.15     36.67 o 
   4   2  15        1.22        2.30     21.16 o 
   5   2  15        3.16        0.00     24.43 o 
   6   2  15      628.52      714.14     47.14 o 
   7   2  15       84.56       38.68     43.50 o 
   8   2  15      355.01      435.15     52.26 o 
   9   2  15      274.74      334.34     65.02 o 
  -6   3  15      365.93      394.20     67.34 o 
  -5   3  15      161.52      180.29     85.32 o 
  -4   3  15       13.49        0.00      6.64 o 
  -3   3  15        3.86       15.94     47.21 o 
  -2   3  15        5.97       17.81     66.38 o 
  -1   3  15      180.56      137.11     43.77 o 
   0   3  15       35.75       36.86     55.56 o 
   1   3  15      347.73      333.61     43.88 o 
   2   3  15      302.55      309.47     35.95 o 
   3   3  15      115.54       80.09     34.19 o 
   4   3  15        0.01        7.63     29.90 o 
   5   3  15     1207.14     1135.67     46.65 o 
   6   3  15       70.68       76.98     41.13 o 
   7   3  15      149.38      142.22     44.49 o 
   8   3  15      104.50       92.13     46.19 o 
   9   3  15      319.03      379.77     57.07 o 
  -6   4  15        1.88        0.00     11.63 o 
  -5   4  15        0.75       22.78     75.32 o 
  -4   4  15       49.89       43.35     50.49 o 
  -3   4  15       59.06       52.93     48.92 o 
  -2   4  15      191.83      147.30     45.22 o 
  -1   4  15      437.64      410.71     47.24 o 
   0   4  15       84.50       66.31     44.29 o 
   1   4  15        4.20        0.00     17.43 o 
   2   4  15      347.97      361.07     39.15 o 
   3   4  15        0.77        0.00     24.33 o 
   4   4  15        1.89        0.44     20.35 o 
   5   4  15      217.23      190.72     41.43 o 
   6   4  15       76.38      109.30     39.03 o 
   7   4  15      311.38      315.55     43.57 o 
   8   4  15       12.84       24.33     45.57 o 
   9   4  15      106.87      134.60     53.75 o 
  -5   5  15      172.74      156.76     60.86 o 
  -4   5  15       67.24       84.11     52.82 o 
  -3   5  15       19.34        5.37     14.84 o 
  -2   5  15       14.90       32.20     44.15 o 
  -1   5  15       69.05       74.77     44.63 o 
   0   5  15        2.44        4.73     13.92 o 
   1   5  15      645.45      604.83     52.85 o 
   2   5  15      349.24      373.12     38.09 o 
   3   5  15       24.71       13.44     32.94 o 
   4   5  15      236.42      191.51     40.62 o 
   5   5  15       25.65       25.61     34.83 o 
   6   5  15      513.52      463.20     46.46 o 
   7   5  15      252.65      250.30     43.51 o 
   8   5  15      198.65      147.12     49.32 o 
   9   5  15       62.83       46.93     66.85 o 
  -5   6  15       91.62       82.56     87.68 o 
  -4   6  15      455.02      422.06     75.39 o 
  -3   6  15       22.02       22.68     66.71 o 
  -2   6  15        0.57        0.00     25.19 o 
  -1   6  15        4.51        0.00     22.63 o 
   0   6  15       12.90       27.16     52.57 o 
   1   6  15      340.84      283.92     42.23 o 
   2   6  15       12.93        0.00     13.08 o 
   3   6  15      289.88      278.11     43.81 o 
   4   6  15      263.47      238.50     47.15 o 
   5   6  15       69.67       65.20     44.26 o 
   6   6  15      299.91      281.37     50.86 o 
   7   6  15      146.93      138.07     53.00 o 
   8   6  15        0.38        0.00     32.35 o 
   9   6  15      103.17      115.81     56.80 o 
  -5   7  15        2.49        0.00     84.98 o 
  -4   7  15        0.01       25.36     73.66 o 
  -3   7  15       50.45       64.74     71.16 o 
  -2   7  15       29.73       25.87     66.44 o 
  -1   7  15       19.27       44.94     63.20 o 
   0   7  15        0.08        0.00     12.50 o 
   1   7  15       65.50       83.24     43.12 o 
   2   7  15      134.55       96.32     37.07 o 
   3   7  15      208.10      199.45     45.46 o 
   4   7  15       26.39       40.60     39.46 o 
   5   7  15       67.14       42.75     47.46 o 
   6   7  15      310.48      271.49     50.64 o 
   7   7  15      229.53      221.08     52.31 o 
   8   7  15      367.58      337.86     61.24 o 
   9   7  15      145.37      128.77     59.84 o 
  -5   8  15       16.11       13.18    144.01 o 
  -4   8  15      274.21      466.52     75.58 o 
  -3   8  15      162.88      183.24     74.69 o 
  -2   8  15       42.99       27.12     70.27 o 
  -1   8  15        4.64        0.00     43.23 o 
   0   8  15       20.26       37.89     63.51 o 
   1   8  15       43.35       34.98     56.08 o 
   2   8  15      245.61      269.02     70.24 o 
   3   8  15        9.36        0.00     27.38 o 
   4   8  15     1052.56     1047.99     80.80 o 
   5   8  15       32.33       21.31     47.71 o 
   6   8  15      266.84      222.05     54.61 o 
   7   8  15       66.11       18.37     63.14 o 
   8   8  15       12.80       21.88     79.47 o 
   9   8  15      183.66      189.45     68.99 o 
  -4   9  15        0.74        1.56     12.33 o 
  -3   9  15        4.59        0.00    226.54 o 
  -2   9  15       29.28        0.00     63.01 o 
  -1   9  15       30.32       12.62     70.04 o 
   0   9  15        4.38        0.00     58.89 o 
   1   9  15       36.88        4.50     64.17 o 
   2   9  15      259.87      203.26     74.13 o 
   3   9  15        0.05        8.79     64.01 o 
   4   9  15      100.06       97.03     64.13 o 
   5   9  15        3.22        0.00    151.00 o 
   6   9  15       93.53      109.54     67.38 o 
   7   9  15      193.83      185.65     76.83 o 
   8   9  15      174.17      219.06     88.12 o 
  -3  10  15       67.07       91.49     80.70 o 
  -2  10  15       62.72      131.43     77.98 o 
  -1  10  15      488.99      529.06     91.37 o 
   0  10  15        0.38        0.00     48.09 o 
   1  10  15       17.81        3.28     58.10 o 
   2  10  15      508.53      413.02     66.43 o 
   3  10  15        9.95        0.00    142.96 o 
   4  10  15      288.49      323.64     66.25 o 
   5  10  15      373.72      362.34     76.29 o 
   6  10  15        1.22        0.00     56.76 o 
   7  10  15       18.97       25.82     83.30 o 
   8  10  15       11.14       12.28    759.28 o 
  -2  11  15       60.28       15.15     80.44 o 
  -1  11  15      129.36      137.21     70.17 o 
   0  11  15       13.51        0.00     21.32 o 
   1  11  15        5.65        0.00     47.46 o 
   2  11  15       81.20       64.31     70.33 o 
   3  11  15       47.18       64.49     79.41 o 
   4  11  15       16.14       47.08     64.60 o 
   5  11  15      869.81      905.72     82.77 o 
   6  11  15       31.75       61.07     81.57 o 
   7  11  15        7.16        0.00     34.78 o 
   0  12  15       73.78       60.83     75.44 o 
   1  12  15       45.92       50.63     88.76 o 
   2  12  15      508.65      589.40     91.26 o 
   3  12  15       82.57      116.91     74.42 o 
   4  12  15      414.41      413.70     96.17 o 
   5  12  15      176.04      249.82     92.56 o 
   6  12  15      175.45      189.17     87.53 o 
   0  -3  16        0.03       53.88     96.43 o 
   1  -3  16      132.61      129.71    103.56 o 
   2  -3  16        7.08       35.71     71.25 o 
  -2  -2  16      270.53      296.96     96.24 o 
  -1  -2  16        8.67        0.00    165.14 o 
   0  -2  16       68.95      100.12     92.09 o 
   1  -2  16       29.22        0.00     39.92 o 
   2  -2  16       26.97       13.64     33.53 o 
   3  -2  16      269.41      396.29     53.12 o 
   4  -2  16       85.52       61.96     56.03 o 
  -3  -1  16      336.82      545.64    104.87 o 
  -2  -1  16      258.63      279.67     88.61 o 
  -1  -1  16      427.30      385.20     94.01 o 
   0  -1  16        1.88       22.19     76.69 o 
   1  -1  16        4.86        3.63     77.46 o 
   2  -1  16      122.28      128.87     62.14 o 
   3  -1  16        0.18        0.00     27.33 o 
   4  -1  16       43.04       13.26     32.68 o 
   5  -1  16       16.66       29.12     87.99 o 
  -4   0  16       10.46        0.00     64.06 o 
  -3   0  16       44.86      104.58     85.23 o 
  -2   0  16        6.13        0.00     10.82 o 
  -1   0  16       45.34       28.90     65.73 o 
   0   0  16      559.87      530.43     84.65 o 
   1   0  16      266.91      317.59     83.72 o 
   2   0  16      140.04      100.25     46.37 o 
   3   0  16      322.56      265.15     42.25 o 
   4   0  16      162.02      180.07     40.07 o 
   5   0  16       43.66       15.12     17.13 o 
   6   0  16      573.43      671.82     55.66 o 
  -4   1  16       38.34       12.30     75.24 o 
  -3   1  16      156.78      169.87     79.07 o 
  -2   1  16        0.57       10.63     75.27 o 
  -1   1  16      146.06      192.04     82.37 o 
   0   1  16      461.04      521.96     85.59 o 
   1   1  16      555.22      497.44     50.71 o 
   2   1  16      839.04      792.48     44.94 o 
   3   1  16      387.00      380.02     36.79 o 
   4   1  16      306.38      324.05     44.32 o 
   5   1  16      281.40      270.37     52.31 o 
   6   1  16        3.41       14.32     26.63 o 
   7   1  16      160.83      132.69     54.94 o 
  -5   2  16       58.04       30.12     86.11 o 
  -4   2  16       69.12      127.13     85.01 o 
  -3   2  16        0.47        2.93     76.00 o 
  -2   2  16       38.23       42.29     70.69 o 
  -1   2  16       33.99       41.45     47.91 o 
   0   2  16        3.02       12.30     65.35 o 
   1   2  16       17.07        9.31     61.72 o 
   2   2  16       53.84       46.14     40.27 o 
   3   2  16       34.99       50.07     31.77 o 
   4   2  16      145.33      161.53     44.69 o 
   5   2  16       36.35       34.64     49.72 o 
   6   2  16      223.18      167.46     50.18 o 
   7   2  16       34.62       36.41     57.15 o 
  -5   3  16      204.81      207.33     95.63 o 
  -4   3  16      217.99      195.75     90.99 o 
  -3   3  16       31.42        1.89     81.89 o 
  -2   3  16        4.55        0.00     27.25 o 
  -1   3  16      182.18      192.66     52.54 o 
   0   3  16      736.96      727.36     64.97 o 
   1   3  16       38.55       11.94     58.36 o 
   2   3  16      617.74      721.53     41.90 o 
   3   3  16       91.64      119.12     35.85 o 
   4   3  16       23.38       11.29     39.99 o 
   5   3  16      367.70      410.27     45.59 o 
   6   3  16        8.23       34.91     53.54 o 
   7   3  16      130.30      130.86     52.65 o 
   8   3  16       84.95       61.15     67.74 o 
  -5   4  16      130.28      136.51     94.62 o 
  -4   4  16      422.04      446.29     97.54 o 
  -3   4  16      222.99      224.84     60.53 o 
  -2   4  16      137.53      138.49     52.44 o 
  -1   4  16      109.59       96.49     51.07 o 
   0   4  16       91.91       64.85     46.84 o 
   1   4  16      781.47      755.44     53.25 o 
   2   4  16        0.91        0.00      6.66 o 
   3   4  16        0.63        9.94     45.96 o 
   4   4  16        2.09        9.44     34.76 o 
   5   4  16        3.56        2.60      6.44 o 
   6   4  16        1.56        0.00     29.34 o 
   7   4  16      148.31      140.50     48.35 o 
   8   4  16        2.78        8.22     46.53 o 
  -4   5  16      440.30      489.52     63.69 o 
  -3   5  16      121.96       89.09     57.24 o 
  -2   5  16       41.12       16.44     85.04 o 
  -1   5  16        1.93       16.15     32.61 o 
   0   5  16       15.50       28.21     45.66 o 
   1   5  16      138.54      138.21     43.22 o 
   2   5  16      408.57      411.49     44.93 o 
   3   5  16     1006.86     1023.26     46.07 o 
   4   5  16      107.00       94.82     41.38 o 
   5   5  16      460.37      418.25     49.94 o 
   6   5  16       63.57       92.54     45.76 o 
   7   5  16       29.44       58.17     49.13 o 
   8   5  16       92.29       86.57     53.96 o 
  -4   6  16       15.81       21.15     80.82 o 
  -3   6  16        7.34        0.46      1.94 o 
  -2   6  16       69.25       15.10     41.16 o 
  -1   6  16      386.71      405.12     50.64 o 
   0   6  16       51.66       55.94     47.74 o 
   1   6  16      331.19      388.47     53.15 o 
   2   6  16       72.61       86.38     39.09 o 
   3   6  16      600.78      633.66     41.12 o 
   4   6  16      660.96      627.87     43.08 o 
   5   6  16      629.87      574.57     48.02 o 
   6   6  16       33.15       45.11     48.02 o 
   7   6  16      646.47      658.24     52.32 o 
   8   6  16      161.76      191.34     52.00 o 
  -4   7  16        0.13        5.98     84.64 o 
  -3   7  16      280.01      288.92     77.25 o 
  -2   7  16       48.70       43.36     76.52 o 
  -1   7  16       24.16       15.83     72.48 o 
   0   7  16      231.35      213.58     72.92 o 
   1   7  16       32.44       37.85     63.84 o 
   2   7  16      251.56      231.75     39.81 o 
   3   7  16      138.67      131.66     39.73 o 
   4   7  16       89.38       78.69     46.29 o 
   5   7  16       67.66       77.39     53.14 o 
   6   7  16       14.64       28.71     53.88 o 
   7   7  16        3.21       15.37     60.31 o 
   8   7  16       46.59       24.90     58.37 o 
  -3   8  16        1.98       12.10     72.72 o 
  -2   8  16       23.88       33.30     81.11 o 
  -1   8  16        0.58        3.82     63.98 o 
   0   8  16        0.49        0.00     15.41 o 
   1   8  16      176.65      104.30     66.22 o 
   2   8  16       29.86       18.01     58.35 o 
   3   8  16       18.23        6.38     58.60 o 
   4   8  16       66.35       60.86     61.98 o 
   5   8  16        5.76        0.00     63.07 o 
   6   8  16        1.48        0.00     20.85 o 
   7   8  16      574.81      629.24     70.56 o 
   8   8  16      281.74      330.13     65.26 o 
  -3   9  16      148.34      165.16     88.68 o 
  -2   9  16        1.66        0.00     81.28 o 
  -1   9  16       17.10       21.18     79.81 o 
   0   9  16      100.40       68.13     69.89 o 
   1   9  16      442.99      508.97     66.04 o 
   2   9  16       47.65       45.94     60.09 o 
   3   9  16       14.78       33.89     58.39 o 
   4   9  16      285.56      286.15     80.75 o 
   5   9  16      169.96      147.51     74.35 o 
   6   9  16       14.17       16.08     77.87 o 
   7   9  16       82.00       59.81     79.60 o 
  -2  10  16        0.04       61.90     84.76 o 
  -1  10  16       16.89       79.77     74.92 o 
   0  10  16       18.31        6.36    192.26 o 
   1  10  16       13.03        8.26     66.16 o 
   2  10  16       16.85       42.00     64.95 o 
   3  10  16        6.76        6.47     71.08 o 
   4  10  16        7.20        0.00    174.73 o 
   5  10  16      160.69      139.15     79.35 o 
   6  10  16       80.01      110.34     77.42 o 
   0  11  16       37.63       22.86     82.80 o 
   1  11  16       51.65       40.15     76.03 o 
   2  11  16      209.54      194.46     77.67 o 
   3  11  16      273.01      298.74     90.34 o 
   4  11  16      366.45      379.92     81.89 o 
   5  11  16      228.63      220.50     92.49 o 
   1  -1  17       86.06       68.11     97.54 o 
   3  -1  17      326.57      365.02    101.62 o 
  -1   0  17      127.34      189.82     88.22 o 
   0   0  17        3.26       41.52     83.60 o 
   1   0  17       19.94       43.10     94.06 o 
   2   0  17        8.57       15.18     94.41 o 
   3   0  17       32.09       39.75     47.03 o 
   4   0  17       72.06       58.67     47.46 o 
  -2   1  17       21.16       24.22     87.17 o 
  -1   1  17       27.41       33.60     89.25 o 
   0   1  17       33.69       70.71     79.02 o 
   1   1  17        0.03       18.48     83.46 o 
   2   1  17       25.83        0.00     34.60 o 
   3   1  17       63.45      101.78     44.30 o 
   4   1  17       85.67       73.81     45.79 o 
   5   1  17      595.94      706.88     52.56 o 
  -3   2  17       59.39      109.79     86.88 o 
  -2   2  17      111.30      128.14     88.98 o 
  -1   2  17      802.16      951.05     97.18 o 
   0   2  17      214.60      235.22     61.08 o 
   1   2  17        7.45       38.95     51.23 o 
   2   2  17       21.47       24.13     82.89 o 
   3   2  17       76.59       58.77     47.55 o 
   4   2  17        1.19        2.80     16.08 o 
   5   2  17        5.27        0.00     24.14 o 
   6   2  17      105.40      101.10     58.50 o 
  -3   3  17      116.29       99.89     92.30 o 
  -2   3  17        9.78       13.36    927.08 o 
  -1   3  17        7.70        0.00     46.80 o 
   0   3  17       44.62       65.21     58.24 o 
   1   3  17        0.32       20.69     60.69 o 
   2   3  17        6.04       12.55     34.42 o 
   3   3  17        3.21        7.50     44.48 o 
   4   3  17       18.09       19.71     40.10 o 
   5   3  17       39.37       45.89     48.68 o 
   6   3  17      132.63      104.26     57.96 o 
  -3   4  17       13.34       19.68     89.79 o 
  -2   4  17       95.59       39.05     78.88 o 
  -1   4  17      407.25      548.75     64.84 o 
   0   4  17       46.37       48.98     57.89 o 
   1   4  17      533.05      543.51     60.24 o 
   2   4  17       20.69       31.21     49.05 o 
   3   4  17       51.57       28.47     44.01 o 
   4   4  17      620.59      594.20     50.35 o 
   5   4  17      500.82      500.83     48.97 o 
   6   4  17      295.86      351.55     53.86 o 
   7   4  17      164.65      197.55     57.07 o 
  -3   5  17       44.68       51.68     66.65 o 
  -2   5  17      195.40      208.51     65.06 o 
  -1   5  17       41.28       86.00     56.45 o 
   0   5  17      200.40      196.90     57.82 o 
   1   5  17      243.37      250.12     52.47 o 
   2   5  17        1.37        0.00      9.74 o 
   3   5  17       50.14       27.71     43.20 o 
   4   5  17        3.09        0.00     36.25 o 
   5   5  17      184.70      129.18     51.98 o 
   6   5  17       27.44       22.72     50.69 o 
   7   5  17        0.11        0.00     15.56 o 
  -3   6  17        4.84       23.39     92.27 o 
  -2   6  17      111.61       85.00     86.85 o 
  -1   6  17        5.30        0.00     52.42 o 
   0   6  17        0.02        0.00     56.77 o 
   1   6  17        2.00       14.97     52.76 o 
   2   6  17        8.23        0.00     29.64 o 
   3   6  17       38.44        0.00     26.22 o 
   4   6  17      608.08      624.87     65.32 o 
   5   6  17      249.43      320.37     50.72 o 
   6   6  17      253.66      222.90     53.24 o 
   7   6  17      634.88      736.95     58.25 o 
  -2   7  17      377.18      366.41     98.80 o 
  -1   7  17      902.88      939.48     88.26 o 
   0   7  17        8.26        8.53     79.46 o 
   1   7  17        0.10       16.78     64.28 o 
   2   7  17       46.46       39.71     54.01 o 
   3   7  17       57.70       40.78     46.76 o 
   4   7  17      187.23      184.99     61.63 o 
   5   7  17       13.57       12.41     36.41 o 
   6   7  17       23.58       34.69     53.35 o 
  -2   8  17       13.41        8.61     60.44 o 
  -1   8  17      120.76      124.59     78.19 o 
   0   8  17        0.44        8.80     77.16 o 
   1   8  17       19.52       45.05     80.87 o 
   2   8  17      202.06      202.74     89.36 o 
   3   8  17       49.30        6.59     82.37 o 
   4   8  17        2.28        6.46     38.77 o 
   5   8  17       88.40       97.67     84.92 o 
   6   8  17      279.94      255.09     71.40 o 
  -1   9  17       14.63       16.73     93.89 o 
   0   9  17       19.68       18.52     84.72 o 
   1   9  17     1262.49     1300.96     91.14 o 
   2   9  17       88.99      116.24     88.55 o 
   3   9  17        1.26        0.00    156.42 o 
   4   9  17      137.80       85.74     69.79 o 
   5   9  17       72.00       82.02     90.61 o 
   1  10  17       19.35       58.77     75.71 o 
   2  10  17       51.85       43.59     78.16 o 
   3  10  17      189.08      176.50     96.78 o 
   4  10  17       59.99        4.57     66.85 o 
   0   2  18        5.98        0.00   1265.47 o 
   1   2  18       72.84       79.81     66.27 o 
   2   2  18      866.52      926.25     67.56 o 
   3   2  18       23.25       25.72     84.88 o 
   0   3  18      896.76     1034.51     88.57 o 
   1   3  18       14.26        0.34     45.32 o 
   2   3  18      269.08      260.55     67.63 o 
   3   3  18      731.55      832.33     53.30 o 
   4   3  18      223.60      214.42     55.86 o 
  -1   4  18      141.14      109.71     66.68 o 
   0   4  18       51.70       72.29     62.44 o 
   1   4  18        2.03       37.87     62.58 o 
   2   4  18       22.71        0.00     21.21 o 
   3   4  18        7.19        0.00     32.85 o 
   4   4  18      376.63      405.26     58.48 o 
  -1   5  18        4.95        3.77     20.11 o 
   0   5  18       12.28        1.22     71.68 o 
   1   5  18      465.59      561.78     63.91 o 
   2   5  18        0.11        0.60     61.81 o 
   3   5  18       18.08       32.44     50.79 o 
   4   5  18      311.51      387.78     56.84 o 
   0   6  18       16.88       13.58     72.09 o 
   1   6  18        0.02       30.09     63.62 o 
   2   6  18        0.38        6.34     12.74 o 
   3   6  18       82.41      116.79     57.33 o 
   4   6  18       83.14       91.85     50.36 o 
   0   7  18       42.16        1.82     75.47 o 
   1   7  18       68.11      114.39     87.01 o 
   2   7  18      128.91      153.42     67.56 o 
   3   7  18      103.44      109.31     51.53 o 
   4   7  18      144.39      168.30     57.84 o 
   2   8  18      320.32      422.26     96.25 o 
   3   8  18      261.95      263.85     92.56 o 
                                                 
